# Supplementary material for: Dichlorido-1κCl,3κCl-hexa­kis­[1,1,2,2,3,3(η5)-cyclo­penta­dien­yl]di-μ2-oxido-1:2κ2 O:O;2:3κ2 O:O-trizirconium(IV)
Source: Acta Crystallogr Sect E Struct Rep Online. 2012 Jun 13;68(Pt 7):m893. doi: 10.1107/S1600536812024968 (PMC3393167; doi:10.1107/S1600536812024968)
Supplement: Supplementary file 1 [file e-68-0m893-sup1.cif]

##############################################################################
#                                                                            #
# This CIF contains the data in a paper accepted for publication in          #
# Acta Crystallographica Section E. It conforms to the requirements of       #
# Notes for Authors for Acta Crystallographica Section E, and has been       #
# peer reviewed under the auspices of the IUCr Commission on Journals.       #
#                                                                            #
# Full details of the Crystallographic Information File format               #
# are given in the paper "The Crystallographic Information File (CIF):       #
# a New Standard Archive File for Crystallography" by S. R. Hall, F. H.      #
# Allen and I. D. Brown [Acta Cryst. (1991), A47, 655-685].                  #
#                                                                            #
# The current version of the core CIF dictionary is obtainable from          #
# ftp://ftp.iucr.org/pub/cif_core.dic.                                       #
#                                                                            #
# Software is freely available for graphical display of the structure(s)     #
# in this CIF. For information consult the CIF software page                 #
# http://www.iucr.org/resources/cif/software.                                #
#                                                                            #
# This file may be used for bona fide research purposes within the           #
# scientific community so long as proper attribution is given to the journal # 
# article from which it was obtained.                                        #
#                                                                            #
##############################################################################
data_I
_audit_creation_method     SHELXL-97
_chemical_name_systematic
;\
Dichlorido-1\k<i>Cl</i>,3\k<i>Cl</i>-hexakis[1,1,2,2,3,3(\h^5^)-\
cyclopentadienyl]di-\m~2~-oxido-\
1:2\k^2^<i>O</i>:<i>O</i>;2:3\k^2^<i>O</i>:<i>O</i>-trizirconium(IV)
;
_chemical_name_common     sjfbk04
_chemical_formula_moiety     'C30 H30 Cl2 O2 Zr3'
_chemical_formula_sum     'C30 H30 Cl2 O2 Zr3'
_chemical_formula_iupac     '[Zr3 (C5 H5)6 Cl2 O2]'
_chemical_formula_weight     767.10
_chemical_melting_point     ?
_symmetry_cell_setting     orthorhombic
_symmetry_space_group_name_H-M     'P b c n'
_symmetry_space_group_name_Hall     '-P 2n 2ab'
loop_
    _symmetry_equiv_pos_as_xyz
    'x, y, z'
    '-x+1/2, -y+1/2, z+1/2'
    '-x, y, -z+1/2'
    'x+1/2, -y+1/2, -z'
    '-x, -y, -z'
    'x-1/2, y-1/2, -z-1/2'
    'x, -y, z-1/2'
    '-x-1/2, y-1/2, z'
_cell_length_a     7.8809(4)
_cell_length_b     18.0518(10)
_cell_length_c     20.1883(11)
_cell_angle_alpha     90.00
_cell_angle_beta     90.00
_cell_angle_gamma     90.00
_cell_volume     2872.1(3)
_cell_formula_units_Z     4
_cell_measurement_reflns_used     4069
_cell_measurement_theta_min     2.47
_cell_measurement_theta_max     27.15
_cell_measurement_temperature     223(2)
_exptl_crystal_description     needle
_exptl_crystal_colour     'pale yellow'
_exptl_crystal_size_max     0.20
_exptl_crystal_size_mid     0.18
_exptl_crystal_size_min     0.04
_exptl_crystal_density_diffrn     1.774
_exptl_crystal_density_meas     ?
_exptl_crystal_density_method     'not measured'
_exptl_crystal_F_000     1520
_exptl_absorpt_coefficient_mu     1.281
_exptl_absorpt_correction_type     multi-scan
_exptl_absorpt_process_details     '(SADABS; Sheldrick, 2008<i>b</i>)'
_exptl_absorpt_correction_T_min     0.784
_exptl_absorpt_correction_T_max     0.951
_exptl_special_details     ?
_diffrn_ambient_temperature     223(2)
_diffrn_radiation_type     MoK\a
_diffrn_radiation_wavelength     0.71073
_diffrn_radiation_source     'fine-focus sealed tube'
_diffrn_radiation_monochromator     graphite
_diffrn_measurement_device_type     'Bruker SMART APEXII CCD Platform'
_diffrn_measurement_method     'area detector, \w scans per \f'
_diffrn_detector_area_resol_mean     ?
_diffrn_reflns_number     34715
_diffrn_reflns_av_R_equivalents     0.0991
_diffrn_reflns_av_sigmaI/netI     0.0501
_diffrn_reflns_theta_min     2.02
_diffrn_reflns_theta_max     29.57
_diffrn_reflns_theta_full     29.57
_diffrn_measured_fraction_theta_max     1.000
_diffrn_measured_fraction_theta_full     1.000
_diffrn_reflns_limit_h_min     -10
_diffrn_reflns_limit_h_max     10
_diffrn_reflns_limit_k_min     -25
_diffrn_reflns_limit_k_max     25
_diffrn_reflns_limit_l_min     -27
_diffrn_reflns_limit_l_max     27
_diffrn_standards_number     0
_diffrn_standards_interval_count     .
_diffrn_standards_interval_time     .
_diffrn_standards_decay_%     ?
_refine_special_details
;
Refinement of <i>F</i>^2^ against ALL reflections. The weighted <i>R</i>-factor
<i>wR</i> and goodness of fit <i>S</i> are based on <i>F</i>^2^, conventional
<i>R</i>-factors <i>R</i> are based on <i>F</i>, with <i>F</i> set to zero for
negative <i>F</i>^2^. The threshold expression of <i>F</i>^2^ >
\s(<i>F</i>^2^) is used only for calculating <i>R</i>-factors(gt) <i>etc</i>.
and is not relevant to the choice of reflections for refinement.
<i>R</i>-factors based on <i>F</i>^2^ are statistically about twice as large
as those based on <i>F</i>, and <i>R</i>- factors based on ALL data will be
even larger.
;
_reflns_number_total     4032
_reflns_number_gt     2569
_reflns_threshold_expression     I>2\s(I)
_refine_ls_structure_factor_coef     Fsqd
_refine_ls_matrix_type     full
_refine_ls_R_factor_all     0.0820
_refine_ls_R_factor_gt     0.0403
_refine_ls_wR_factor_gt     0.0835
_refine_ls_wR_factor_ref     0.1004
_refine_ls_goodness_of_fit_ref     1.006
_refine_ls_restrained_S_all     1.006
_refine_ls_number_reflns     4032
_refine_ls_number_parameters     168
_refine_ls_number_restraints     0
_refine_ls_hydrogen_treatment     constr
_refine_ls_weighting_scheme     calc
_refine_ls_weighting_details
         'calc w=1/[\s^2^(Fo^2^)+(0.0427P)^2^+1.0879P] where P=(Fo^2^+2Fc^2^)/3'
_atom_sites_solution_hydrogens     geom
_atom_sites_solution_primary     direct
_atom_sites_solution_secondary     difmap
_refine_ls_shift/su_max     0.001
_refine_ls_shift/su_mean     0.000
_refine_diff_density_max     0.519
_refine_diff_density_min     -0.477
_refine_ls_extinction_method     none
_refine_ls_extinction_coef     ?
loop_
    _atom_type_symbol
    _atom_type_description
    _atom_type_scat_dispersion_real
    _atom_type_scat_dispersion_imag
    _atom_type_scat_source
    'C' 'C' 0.0033 0.0016
                         'International Tables Vol C Tables 4.2.6.8 and 6.1.1.4'
    'H' 'H' 0.0000 0.0000
                         'International Tables Vol C Tables 4.2.6.8 and 6.1.1.4'
    'O' 'O' 0.0106 0.0060
                         'International Tables Vol C Tables 4.2.6.8 and 6.1.1.4'
    'Cl' 'Cl' 0.1484 0.1585
                         'International Tables Vol C Tables 4.2.6.8 and 6.1.1.4'
    'Zr' 'Zr' -2.9673 0.5597
                         'International Tables Vol C Tables 4.2.6.8 and 6.1.1.4'
_computing_data_collection     'APEX2 (Bruker, 2011)'
_computing_cell_refinement     'SAINT (Bruker, 2009)'
_computing_data_reduction     'SAINT (Bruker, 2009)'
_computing_structure_solution     'SIR97 (Altomare <i>et al.</i>, 1999)'
_computing_structure_refinement     'SHELXL97 (Sheldrick, 2008<i>a</i>)'
_computing_molecular_graphics     'SHELXTL (Sheldrick, 2008<i>a</i>)'
_computing_publication_material     'SHELXTL (Sheldrick, 2008<i>a</i>)'
loop_
    _atom_site_type_symbol
    _atom_site_label
    _atom_site_fract_x
    _atom_site_fract_y
    _atom_site_fract_z
    _atom_site_U_iso_or_equiv
    _atom_site_adp_type
    _atom_site_calc_flag
    _atom_site_refinement_flags
    _atom_site_occupancy
    _atom_site_symmetry_multiplicity
    _atom_site_disorder_assembly
    _atom_site_disorder_group
    Zr Zr1 0.65131(4) 0.40000(2) 0.110865(18) 0.03829(12) Uani d . 1 1 . .
    Zr Zr2 0.5000 0.26636(3) 0.2500 0.03404(13) Uani d S 1 2 . .
    Cl Cl1 0.35698(14) 0.43025(7) 0.07584(6) 0.0618(3) Uani d . 1 1 . .
    O O1 0.5931(3) 0.33507(14) 0.18272(12) 0.0423(6) Uani d . 1 1 . .
    C C1 0.6980(11) 0.5393(3) 0.1109(3) 0.086(2) Uani d . 1 1 . .
    H H1 0.6515 0.5671 0.0760 0.103 Uiso calc R 1 1 . .
    C C2 0.8558(11) 0.5081(4) 0.1121(4) 0.104(3) Uani d . 1 1 . .
    H H2 0.9373 0.5115 0.0783 0.125 Uiso calc R 1 1 . .
    C C3 0.8755(7) 0.4714(3) 0.1705(4) 0.0807(18) Uani d . 1 1 . .
    H H3 0.9715 0.4440 0.1833 0.097 Uiso calc R 1 1 . .
    C C4 0.7291(7) 0.4814(2) 0.2081(2) 0.0576(12) Uani d . 1 1 . .
    H H4 0.7095 0.4634 0.2511 0.069 Uiso calc R 1 1 . .
    C C5 0.6183(6) 0.5226(2) 0.1703(2) 0.0596(12) Uani d . 1 1 . .
    H H5 0.5080 0.5368 0.1826 0.071 Uiso calc R 1 1 . .
    C C6 0.6391(7) 0.3283(5) 0.0034(3) 0.092(2) Uani d . 1 1 . .
    H H6 0.5346 0.3266 -0.0191 0.110 Uiso calc R 1 1 . .
    C C7 0.7644(11) 0.3813(3) -0.0040(3) 0.089(2) Uani d . 1 1 . .
    H H7 0.7613 0.4229 -0.0320 0.107 Uiso calc R 1 1 . .
    C C8 0.8942(7) 0.3612(5) 0.0376(4) 0.094(2) Uani d . 1 1 . .
    H H8 0.9985 0.3858 0.0425 0.113 Uiso calc R 1 1 . .
    C C9 0.8456(10) 0.3002(5) 0.0700(3) 0.096(2) Uani d . 1 1 . .
    H H9 0.9095 0.2760 0.1028 0.115 Uiso calc R 1 1 . .
    C C10 0.6963(11) 0.2792(3) 0.0493(3) 0.089(2) Uani d . 1 1 . .
    H H10 0.6376 0.2369 0.0639 0.107 Uiso calc R 1 1 . .
    C C11 0.3707(7) 0.1773(3) 0.1673(3) 0.0814(17) Uani d . 1 1 . .
    H H11 0.4466 0.1509 0.1402 0.098 Uiso calc R 1 1 . .
    C C12 0.3137(8) 0.1554(3) 0.2279(4) 0.0832(18) Uani d . 1 1 . .
    H H12 0.3419 0.1105 0.2486 0.100 Uiso calc R 1 1 . .
    C C13 0.2116(7) 0.2073(3) 0.2536(3) 0.0727(14) Uani d . 1 1 . .
    H H13 0.1567 0.2054 0.2950 0.087 Uiso calc R 1 1 . .
    C C14 0.2019(6) 0.2661(3) 0.2063(3) 0.0775(17) Uani d . 1 1 . .
    H H14 0.1417 0.3107 0.2106 0.093 Uiso calc R 1 1 . .
    C C15 0.2988(7) 0.2439(3) 0.1529(3) 0.0649(13) Uani d . 1 1 . .
    H H15 0.3129 0.2705 0.1132 0.078 Uiso calc R 1 1 . .
loop_
    _atom_site_aniso_label
    _atom_site_aniso_U_11
    _atom_site_aniso_U_22
    _atom_site_aniso_U_33
    _atom_site_aniso_U_12
    _atom_site_aniso_U_13
    _atom_site_aniso_U_23
    Zr1 0.0372(2) 0.0449(2) 0.03279(19) -0.01004(17) 0.00453(16) -0.00460(16)
    Zr2 0.0321(2) 0.0297(2) 0.0403(3) 0.000 -0.0004(2) 0.000
    Cl1 0.0478(6) 0.0725(7) 0.0651(7) -0.0033(6) -0.0076(6) 0.0129(6)
    O1 0.0402(15) 0.0460(14) 0.0407(15) -0.0082(12) 0.0036(12) -0.0024(12)
    C1 0.154(7) 0.049(3) 0.054(3) -0.038(4) -0.011(4) 0.009(2)
    C2 0.119(6) 0.098(5) 0.095(5) -0.073(5) 0.052(5) -0.041(4)
    C3 0.052(3) 0.078(4) 0.112(5) -0.009(3) -0.018(3) -0.044(4)
    C4 0.079(3) 0.055(3) 0.039(2) -0.019(2) -0.009(2) -0.011(2)
    C5 0.067(3) 0.049(2) 0.062(3) -0.005(2) 0.005(3) -0.013(2)
    C6 0.060(4) 0.143(6) 0.071(4) 0.008(4) -0.010(3) -0.064(4)
    C7 0.146(7) 0.076(4) 0.044(3) 0.009(4) 0.041(4) -0.003(3)
    C8 0.051(3) 0.136(6) 0.096(5) -0.027(4) 0.036(3) -0.057(5)
    C9 0.091(5) 0.126(6) 0.071(4) 0.047(5) 0.009(4) -0.022(4)
    C10 0.119(6) 0.058(3) 0.089(5) -0.018(4) 0.053(4) -0.032(3)
    C11 0.079(4) 0.066(3) 0.100(5) -0.016(3) -0.020(3) -0.029(3)
    C12 0.069(4) 0.057(3) 0.124(6) -0.026(3) -0.021(4) 0.017(3)
    C13 0.045(3) 0.094(4) 0.079(4) -0.024(3) 0.002(3) 0.006(3)
    C14 0.039(2) 0.071(3) 0.122(5) 0.004(3) -0.025(3) -0.019(4)
    C15 0.061(3) 0.067(3) 0.066(3) -0.026(3) -0.021(3) 0.004(3)
_geom_special_details
;
All e.s.d.'s (except the e.s.d. in the dihedral angle between two l.s. planes)
are estimated using the full covariance matrix. The cell e.s.d.'s are taken
into account individually in the estimation of e.s.d.'s in distances, angles
and torsion angles; correlations between e.s.d.'s in cell parameters are only
used when they are defined by crystal symmetry. An approximate (isotropic)
treatment of cell e.s.d.'s is used for estimating e.s.d.'s involving l.s.
planes.
;
loop_
    _geom_bond_atom_site_label_1
    _geom_bond_atom_site_label_2
    _geom_bond_site_symmetry_2
    _geom_bond_distance
    _geom_bond_publ_flag
    Zr1 O1 . 1.921(3) y
    Zr1 Cl1 . 2.4857(12) y
    Zr1 C3 . 2.496(5) ?
    Zr1 C9 . 2.504(6) ?
    Zr1 C7 . 2.508(5) ?
    Zr1 C8 . 2.518(5) ?
    Zr1 C4 . 2.526(4) ?
    Zr1 C6 . 2.529(5) ?
    Zr1 C5 . 2.530(4) ?
    Zr1 C2 . 2.531(5) ?
    Zr1 C10 . 2.534(5) ?
    Zr1 C1 . 2.541(5) ?
    Zr2 O1 . 1.980(3) y
    Zr2 O1 3_655 1.980(2) y
    Zr2 C14 . 2.509(5) ?
    Zr2 C14 3_655 2.509(5) ?
    Zr2 C13 . 2.512(5) ?
    Zr2 C13 3_655 2.512(5) ?
    Zr2 C12 3_655 2.523(5) ?
    Zr2 C12 . 2.523(5) ?
    Zr2 C11 3_655 2.532(5) ?
    Zr2 C11 . 2.532(5) ?
    Zr2 C15 . 2.554(5) ?
    Zr2 C15 3_655 2.554(5) ?
    C1 C2 . 1.365(9) ?
    C1 C5 . 1.386(7) ?
    C1 H1 . 0.9400 ?
    C2 C3 . 1.361(9) ?
    C2 H2 . 0.9400 ?
    C3 C4 . 1.392(7) ?
    C3 H3 . 0.9400 ?
    C4 C5 . 1.377(6) ?
    C4 H4 . 0.9400 ?
    C5 H5 . 0.9400 ?
    C6 C10 . 1.360(9) ?
    C6 C7 . 1.383(9) ?
    C6 H6 . 0.9400 ?
    C7 C8 . 1.374(9) ?
    C7 H7 . 0.9400 ?
    C8 C9 . 1.337(9) ?
    C8 H8 . 0.9400 ?
    C9 C10 . 1.304(9) ?
    C9 H9 . 0.9400 ?
    C10 H10 . 0.9400 ?
    C11 C12 . 1.361(8) ?
    C11 C15 . 1.362(7) ?
    C11 H11 . 0.9400 ?
    C12 C13 . 1.340(8) ?
    C12 H12 . 0.9400 ?
    C13 C14 . 1.430(7) ?
    C13 H13 . 0.9400 ?
    C14 C15 . 1.380(7) ?
    C14 H14 . 0.9400 ?
    C15 H15 . 0.9400 ?
loop_
    _geom_angle_atom_site_label_1
    _geom_angle_atom_site_label_2
    _geom_angle_atom_site_label_3
    _geom_angle_site_symmetry_1
    _geom_angle_site_symmetry_3
    _geom_angle
    _geom_angle_publ_flag
    O1 Zr1 Cl1 . . 97.23(8) y
    O1 Zr1 C3 . . 96.9(2) ?
    Cl1 Zr1 C3 . . 133.18(14) ?
    O1 Zr1 C9 . . 87.5(2) ?
    Cl1 Zr1 C9 . . 129.42(19) ?
    C3 Zr1 C9 . . 95.6(2) ?
    O1 Zr1 C7 . . 134.54(16) ?
    Cl1 Zr1 C7 . . 95.6(2) ?
    C3 Zr1 C7 . . 105.3(3) ?
    C9 Zr1 C7 . . 51.8(2) ?
    O1 Zr1 C8 . . 117.1(2) ?
    Cl1 Zr1 C8 . . 127.13(19) ?
    C3 Zr1 C8 . . 83.6(2) ?
    C9 Zr1 C8 . . 30.9(2) ?
    C7 Zr1 C8 . . 31.7(2) ?
    O1 Zr1 C4 . . 79.99(13) ?
    Cl1 Zr1 C4 . . 108.64(13) ?
    C3 Zr1 C4 . . 32.18(17) ?
    C9 Zr1 C4 . . 121.7(2) ?
    C7 Zr1 C4 . . 135.3(2) ?
    C8 Zr1 C4 . . 115.67(19) ?
    O1 Zr1 C6 . . 109.1(2) ?
    Cl1 Zr1 C6 . . 80.37(14) ?
    C3 Zr1 C6 . . 134.8(2) ?
    C9 Zr1 C6 . . 51.1(2) ?
    C7 Zr1 C6 . . 31.9(2) ?
    C8 Zr1 C6 . . 51.88(19) ?
    C4 Zr1 C6 . . 166.7(2) ?
    O1 Zr1 C5 . . 98.69(14) ?
    Cl1 Zr1 C5 . . 81.19(12) ?
    C3 Zr1 C5 . . 52.61(17) ?
    C9 Zr1 C5 . . 148.0(2) ?
    C7 Zr1 C5 . . 126.34(18) ?
    C8 Zr1 C5 . . 126.85(19) ?
    C4 Zr1 C5 . . 31.62(15) ?
    C6 Zr1 C5 . . 148.3(2) ?
    O1 Zr1 C2 . . 128.0(2) ?
    Cl1 Zr1 C2 . . 115.3(2) ?
    C3 Zr1 C2 . . 31.4(2) ?
    C9 Zr1 C2 . . 99.7(3) ?
    C7 Zr1 C2 . . 83.5(2) ?
    C8 Zr1 C2 . . 74.7(2) ?
    C4 Zr1 C2 . . 52.37(18) ?
    C6 Zr1 C2 . . 115.3(2) ?
    C5 Zr1 C2 . . 52.14(19) ?
    O1 Zr1 C10 . . 83.03(16) ?
    Cl1 Zr1 C10 . . 100.4(2) ?
    C3 Zr1 C10 . . 125.5(2) ?
    C9 Zr1 C10 . . 30.0(2) ?
    C7 Zr1 C10 . . 51.76(19) ?
    C8 Zr1 C10 . . 50.7(2) ?
    C4 Zr1 C10 . . 147.9(2) ?
    C6 Zr1 C10 . . 31.2(2) ?
    C5 Zr1 C10 . . 177.53(19) ?
    C2 Zr1 C10 . . 125.4(2) ?
    O1 Zr1 C1 . . 129.66(15) ?
    Cl1 Zr1 C1 . . 85.3(2) ?
    C3 Zr1 C1 . . 52.2(2) ?
    C9 Zr1 C1 . . 128.6(3) ?
    C7 Zr1 C1 . . 94.7(2) ?
    C8 Zr1 C1 . . 99.5(3) ?
    C4 Zr1 C1 . . 52.37(16) ?
    C6 Zr1 C1 . . 120.8(2) ?
    C5 Zr1 C1 . . 31.73(17) ?
    C2 Zr1 C1 . . 31.2(2) ?
    C10 Zr1 C1 . . 146.2(2) ?
    O1 Zr2 O1 . 3_655 102.43(15) y
    O1 Zr2 C14 . . 96.13(17) ?
    O1 Zr2 C14 3_655 . 84.03(16) ?
    O1 Zr2 C14 . 3_655 84.03(16) ?
    O1 Zr2 C14 3_655 3_655 96.13(17) ?
    C14 Zr2 C14 . 3_655 179.7(3) ?
    O1 Zr2 C13 . . 128.40(15) ?
    O1 Zr2 C13 3_655 . 84.87(16) ?
    C14 Zr2 C13 . . 33.10(17) ?
    C14 Zr2 C13 3_655 . 146.71(19) ?
    O1 Zr2 C13 . 3_655 84.87(16) ?
    O1 Zr2 C13 3_655 3_655 128.40(15) ?
    C14 Zr2 C13 . 3_655 146.71(19) ?
    C14 Zr2 C13 3_655 3_655 33.10(17) ?
    C13 Zr2 C13 . 3_655 129.8(3) ?
    O1 Zr2 C12 . 3_655 113.78(19) ?
    O1 Zr2 C12 3_655 3_655 126.25(17) ?
    C14 Zr2 C12 . 3_655 127.2(2) ?
    C14 Zr2 C12 3_655 3_655 52.50(18) ?
    C13 Zr2 C12 . 3_655 100.6(2) ?
    C13 Zr2 C12 3_655 3_655 30.87(17) ?
    O1 Zr2 C12 . . 126.24(17) ?
    O1 Zr2 C12 3_655 . 113.78(19) ?
    C14 Zr2 C12 . . 52.50(18) ?
    C14 Zr2 C12 3_655 . 127.2(2) ?
    C13 Zr2 C12 . . 30.87(17) ?
    C13 Zr2 C12 3_655 . 100.6(2) ?
    C12 Zr2 C12 3_655 . 74.9(3) ?
    O1 Zr2 C11 . 3_655 134.52(16) ?
    O1 Zr2 C11 3_655 3_655 95.43(17) ?
    C14 Zr2 C11 . 3_655 127.4(2) ?
    C14 Zr2 C11 3_655 3_655 52.42(18) ?
    C13 Zr2 C11 . 3_655 94.3(2) ?
    C13 Zr2 C11 3_655 3_655 52.1(2) ?
    C12 Zr2 C11 3_655 3_655 31.23(18) ?
    C12 Zr2 C11 . 3_655 81.2(2) ?
    O1 Zr2 C11 . . 95.43(17) ?
    O1 Zr2 C11 3_655 . 134.52(16) ?
    C14 Zr2 C11 . . 52.42(18) ?
    C14 Zr2 C11 3_655 . 127.4(2) ?
    C13 Zr2 C11 . . 52.1(2) ?
    C13 Zr2 C11 3_655 . 94.3(2) ?
    C12 Zr2 C11 3_655 . 81.2(2) ?
    C12 Zr2 C11 . . 31.23(18) ?
    C11 Zr2 C11 3_655 . 101.1(3) ?
    O1 Zr2 C15 . . 78.61(14) ?
    O1 Zr2 C15 3_655 . 113.33(16) ?
    C14 Zr2 C15 . . 31.61(17) ?
    C14 Zr2 C15 3_655 . 148.31(18) ?
    C13 Zr2 C15 . . 52.66(18) ?
    C13 Zr2 C15 3_655 . 118.17(19) ?
    C12 Zr2 C15 3_655 . 111.8(2) ?
    C12 Zr2 C15 . . 51.47(18) ?
    C11 Zr2 C15 3_655 . 130.9(2) ?
    C11 Zr2 C15 . . 31.07(16) ?
    O1 Zr2 C15 . 3_655 113.33(16) ?
    O1 Zr2 C15 3_655 3_655 78.61(14) ?
    C14 Zr2 C15 . 3_655 148.31(18) ?
    C14 Zr2 C15 3_655 3_655 31.61(17) ?
    C13 Zr2 C15 . 3_655 118.17(19) ?
    C13 Zr2 C15 3_655 3_655 52.66(18) ?
    C12 Zr2 C15 3_655 3_655 51.47(18) ?
    C12 Zr2 C15 . 3_655 111.8(2) ?
    C11 Zr2 C15 3_655 3_655 31.07(16) ?
    C11 Zr2 C15 . 3_655 130.9(2) ?
    C15 Zr2 C15 . 3_655 161.8(2) ?
    Zr1 O1 Zr2 . . 171.43(15) y
    C2 C1 C5 . . 107.9(6) ?
    C2 C1 Zr1 . . 74.0(3) ?
    C5 C1 Zr1 . . 73.7(3) ?
    C2 C1 H1 . . 126.1 ?
    C5 C1 H1 . . 126.1 ?
    Zr1 C1 H1 . . 118.2 ?
    C3 C2 C1 . . 108.7(5) ?
    C3 C2 Zr1 . . 72.9(3) ?
    C1 C2 Zr1 . . 74.8(3) ?
    C3 C2 H2 . . 125.7 ?
    C1 C2 H2 . . 125.7 ?
    Zr1 C2 H2 . . 118.5 ?
    C2 C3 C4 . . 108.3(6) ?
    C2 C3 Zr1 . . 75.7(3) ?
    C4 C3 Zr1 . . 75.1(3) ?
    C2 C3 H3 . . 125.9 ?
    C4 C3 H3 . . 125.9 ?
    Zr1 C3 H3 . . 115.5 ?
    C5 C4 C3 . . 107.1(5) ?
    C5 C4 Zr1 . . 74.3(2) ?
    C3 C4 Zr1 . . 72.7(3) ?
    C5 C4 H4 . . 126.5 ?
    C3 C4 H4 . . 126.5 ?
    Zr1 C4 H4 . . 118.5 ?
    C4 C5 C1 . . 108.0(5) ?
    C4 C5 Zr1 . . 74.1(2) ?
    C1 C5 Zr1 . . 74.6(3) ?
    C4 C5 H5 . . 126.0 ?
    C1 C5 H5 . . 126.0 ?
    Zr1 C5 H5 . . 117.4 ?
    C10 C6 C7 . . 106.7(6) ?
    C10 C6 Zr1 . . 74.6(3) ?
    C7 C6 Zr1 . . 73.2(3) ?
    C10 C6 H6 . . 126.7 ?
    C7 C6 H6 . . 126.7 ?
    Zr1 C6 H6 . . 117.6 ?
    C8 C7 C6 . . 106.4(6) ?
    C8 C7 Zr1 . . 74.6(3) ?
    C6 C7 Zr1 . . 74.9(3) ?
    C8 C7 H7 . . 126.8 ?
    C6 C7 H7 . . 126.8 ?
    Zr1 C7 H7 . . 116.1 ?
    C9 C8 C7 . . 107.7(6) ?
    C9 C8 Zr1 . . 74.0(3) ?
    C7 C8 Zr1 . . 73.7(3) ?
    C9 C8 H8 . . 126.2 ?
    C7 C8 H8 . . 126.2 ?
    Zr1 C8 H8 . . 118.1 ?
    C10 C9 C8 . . 109.9(7) ?
    C10 C9 Zr1 . . 76.3(3) ?
    C8 C9 Zr1 . . 75.2(4) ?
    C10 C9 H9 . . 125.0 ?
    C8 C9 H9 . . 125.0 ?
    Zr1 C9 H9 . . 115.5 ?
    C9 C10 C6 . . 109.2(6) ?
    C9 C10 Zr1 . . 73.7(3) ?
    C6 C10 Zr1 . . 74.2(3) ?
    C9 C10 H10 . . 125.4 ?
    C6 C10 H10 . . 125.4 ?
    Zr1 C10 H10 . . 118.5 ?
    C12 C11 C15 . . 108.1(6) ?
    C12 C11 Zr2 . . 74.0(3) ?
    C15 C11 Zr2 . . 75.3(3) ?
    C12 C11 H11 . . 125.9 ?
    C15 C11 H11 . . 125.9 ?
    Zr2 C11 H11 . . 116.8 ?
    C13 C12 C11 . . 110.2(5) ?
    C13 C12 Zr2 . . 74.1(3) ?
    C11 C12 Zr2 . . 74.8(3) ?
    C13 C12 H12 . . 124.9 ?
    C11 C12 H12 . . 124.9 ?
    Zr2 C12 H12 . . 118.0 ?
    C12 C13 C14 . . 106.9(5) ?
    C12 C13 Zr2 . . 75.0(3) ?
    C14 C13 Zr2 . . 73.4(3) ?
    C12 C13 H13 . . 126.6 ?
    C14 C13 H13 . . 126.6 ?
    Zr2 C13 H13 . . 117.2 ?
    C15 C14 C13 . . 106.2(5) ?
    C15 C14 Zr2 . . 76.0(3) ?
    C13 C14 Zr2 . . 73.5(3) ?
    C15 C14 H14 . . 126.9 ?
    C13 C14 H14 . . 126.9 ?
    Zr2 C14 H14 . . 116.0 ?
    C11 C15 C14 . . 108.6(5) ?
    C11 C15 Zr2 . . 73.6(3) ?
    C14 C15 Zr2 . . 72.4(3) ?
    C11 C15 H15 . . 125.7 ?
    C14 C15 H15 . . 125.7 ?
    Zr2 C15 H15 . . 120.1 ?
loop_
    _geom_torsion_atom_site_label_1
    _geom_torsion_atom_site_label_2
    _geom_torsion_atom_site_label_3
    _geom_torsion_atom_site_label_4
    _geom_torsion_site_symmetry_1
    _geom_torsion_site_symmetry_2
    _geom_torsion_site_symmetry_3
    _geom_torsion_site_symmetry_4
    _geom_torsion
    _geom_torsion_publ_flag
    Cl1 Zr1 O1 Zr2 . . . . 21.7(10) ?
    C3 Zr1 O1 Zr2 . . . . 156.9(10) ?
    C9 Zr1 O1 Zr2 . . . . -107.7(10) ?
    C7 Zr1 O1 Zr2 . . . . -83.6(11) ?
    C8 Zr1 O1 Zr2 . . . . -116.8(10) ?
    C4 Zr1 O1 Zr2 . . . . 129.4(10) ?
    C6 Zr1 O1 Zr2 . . . . -60.6(10) ?
    C5 Zr1 O1 Zr2 . . . . 103.8(10) ?
    C2 Zr1 O1 Zr2 . . . . 151.9(10) ?
    C10 Zr1 O1 Zr2 . . . . -78.0(10) ?
    C1 Zr1 O1 Zr2 . . . . 111.5(10) ?
    O1 Zr2 O1 Zr1 3_655 . . . -94.5(10) ?
    C14 Zr2 O1 Zr1 . . . . -9.3(10) ?
    C14 Zr2 O1 Zr1 3_655 . . . 170.5(10) ?
    C13 Zr2 O1 Zr1 . . . . -1.2(11) ?
    C13 Zr2 O1 Zr1 3_655 . . . 137.3(10) ?
    C12 Zr2 O1 Zr1 3_655 . . . 126.1(10) ?
    C12 Zr2 O1 Zr1 . . . . 37.8(11) ?
    C11 Zr2 O1 Zr1 3_655 . . . 154.8(10) ?
    C11 Zr2 O1 Zr1 . . . . 43.4(10) ?
    C15 Zr2 O1 Zr1 . . . . 17.2(10) ?
    C15 Zr2 O1 Zr1 3_655 . . . -177.3(10) ?
    O1 Zr1 C1 C2 . . . . 100.0(5) ?
    Cl1 Zr1 C1 C2 . . . . -164.5(4) ?
    C3 Zr1 C1 C2 . . . . 36.5(4) ?
    C9 Zr1 C1 C2 . . . . -26.0(5) ?
    C7 Zr1 C1 C2 . . . . -69.2(5) ?
    C8 Zr1 C1 C2 . . . . -37.6(5) ?
    C4 Zr1 C1 C2 . . . . 77.6(4) ?
    C6 Zr1 C1 C2 . . . . -88.7(4) ?
    C5 Zr1 C1 C2 . . . . 114.6(6) ?
    C10 Zr1 C1 C2 . . . . -62.9(6) ?
    O1 Zr1 C1 C5 . . . . -14.6(5) ?
    Cl1 Zr1 C1 C5 . . . . 80.9(4) ?
    C3 Zr1 C1 C5 . . . . -78.1(4) ?
    C9 Zr1 C1 C5 . . . . -140.6(4) ?
    C7 Zr1 C1 C5 . . . . 176.1(4) ?
    C8 Zr1 C1 C5 . . . . -152.2(4) ?
    C4 Zr1 C1 C5 . . . . -37.1(3) ?
    C6 Zr1 C1 C5 . . . . 156.7(3) ?
    C2 Zr1 C1 C5 . . . . -114.6(6) ?
    C10 Zr1 C1 C5 . . . . -177.5(5) ?
    C5 C1 C2 C3 . . . . 0.9(6) ?
    Zr1 C1 C2 C3 . . . . -65.5(4) ?
    C5 C1 C2 Zr1 . . . . 66.5(4) ?
    O1 Zr1 C2 C3 . . . . 9.6(6) ?
    Cl1 Zr1 C2 C3 . . . . 132.7(4) ?
    C9 Zr1 C2 C3 . . . . -84.8(4) ?
    C7 Zr1 C2 C3 . . . . -134.2(5) ?
    C8 Zr1 C2 C3 . . . . -103.1(5) ?
    C4 Zr1 C2 C3 . . . . 38.0(3) ?
    C6 Zr1 C2 C3 . . . . -136.2(4) ?
    C5 Zr1 C2 C3 . . . . 78.3(4) ?
    C10 Zr1 C2 C3 . . . . -101.8(4) ?
    C1 Zr1 C2 C3 . . . . 115.5(6) ?
    O1 Zr1 C2 C1 . . . . -105.9(5) ?
    Cl1 Zr1 C2 C1 . . . . 17.1(5) ?
    C3 Zr1 C2 C1 . . . . -115.5(6) ?
    C9 Zr1 C2 C1 . . . . 159.7(4) ?
    C7 Zr1 C2 C1 . . . . 110.3(5) ?
    C8 Zr1 C2 C1 . . . . 141.4(5) ?
    C4 Zr1 C2 C1 . . . . -77.6(4) ?
    C6 Zr1 C2 C1 . . . . 108.2(4) ?
    C5 Zr1 C2 C1 . . . . -37.3(3) ?
    C10 Zr1 C2 C1 . . . . 142.6(4) ?
    C1 C2 C3 C4 . . . . -1.9(6) ?
    Zr1 C2 C3 C4 . . . . -68.7(3) ?
    C1 C2 C3 Zr1 . . . . 66.8(4) ?
    O1 Zr1 C3 C2 . . . . -172.4(4) ?
    Cl1 Zr1 C3 C2 . . . . -65.7(5) ?
    C9 Zr1 C3 C2 . . . . 99.5(5) ?
    C7 Zr1 C3 C2 . . . . 47.7(5) ?
    C8 Zr1 C3 C2 . . . . 71.0(5) ?
    C4 Zr1 C3 C2 . . . . -113.7(5) ?
    C6 Zr1 C3 C2 . . . . 61.9(6) ?
    C5 Zr1 C3 C2 . . . . -76.7(4) ?
    C10 Zr1 C3 C2 . . . . 101.3(5) ?
    C1 Zr1 C3 C2 . . . . -36.3(4) ?
    O1 Zr1 C3 C4 . . . . -58.6(4) ?
    Cl1 Zr1 C3 C4 . . . . 48.1(5) ?
    C9 Zr1 C3 C4 . . . . -146.7(4) ?
    C7 Zr1 C3 C4 . . . . 161.4(4) ?
    C8 Zr1 C3 C4 . . . . -175.2(4) ?
    C6 Zr1 C3 C4 . . . . 175.6(4) ?
    C5 Zr1 C3 C4 . . . . 37.1(3) ?
    C2 Zr1 C3 C4 . . . . 113.7(5) ?
    C10 Zr1 C3 C4 . . . . -145.0(3) ?
    C1 Zr1 C3 C4 . . . . 77.4(4) ?
    C2 C3 C4 C5 . . . . 2.1(6) ?
    Zr1 C3 C4 C5 . . . . -67.0(3) ?
    C2 C3 C4 Zr1 . . . . 69.1(4) ?
    O1 Zr1 C4 C5 . . . . -125.4(3) ?
    Cl1 Zr1 C4 C5 . . . . -31.1(3) ?
    C3 Zr1 C4 C5 . . . . 114.0(5) ?
    C9 Zr1 C4 C5 . . . . 153.9(3) ?
    C7 Zr1 C4 C5 . . . . 88.1(4) ?
    C8 Zr1 C4 C5 . . . . 119.2(4) ?
    C6 Zr1 C4 C5 . . . . 100.3(10) ?
    C2 Zr1 C4 C5 . . . . 77.0(4) ?
    C10 Zr1 C4 C5 . . . . 175.4(3) ?
    C1 Zr1 C4 C5 . . . . 37.2(3) ?
    O1 Zr1 C4 C3 . . . . 120.6(4) ?
    Cl1 Zr1 C4 C3 . . . . -145.1(4) ?
    C9 Zr1 C4 C3 . . . . 39.9(5) ?
    C7 Zr1 C4 C3 . . . . -25.9(5) ?
    C8 Zr1 C4 C3 . . . . 5.2(5) ?
    C6 Zr1 C4 C3 . . . . -13.7(11) ?
    C5 Zr1 C4 C3 . . . . -114.0(5) ?
    C2 Zr1 C4 C3 . . . . -37.0(4) ?
    C10 Zr1 C4 C3 . . . . 61.4(5) ?
    C1 Zr1 C4 C3 . . . . -76.8(4) ?
    C3 C4 C5 C1 . . . . -1.6(5) ?
    Zr1 C4 C5 C1 . . . . -67.4(3) ?
    C3 C4 C5 Zr1 . . . . 65.9(3) ?
    C2 C1 C5 C4 . . . . 0.4(6) ?
    Zr1 C1 C5 C4 . . . . 67.1(3) ?
    C2 C1 C5 Zr1 . . . . -66.7(4) ?
    O1 Zr1 C5 C4 . . . . 54.3(3) ?
    Cl1 Zr1 C5 C4 . . . . 150.3(3) ?
    C3 Zr1 C5 C4 . . . . -37.8(3) ?
    C9 Zr1 C5 C4 . . . . -44.9(5) ?
    C7 Zr1 C5 C4 . . . . -119.2(4) ?
    C8 Zr1 C5 C4 . . . . -79.4(4) ?
    C6 Zr1 C5 C4 . . . . -154.6(4) ?
    C2 Zr1 C5 C4 . . . . -77.7(4) ?
    C10 Zr1 C5 C4 . . . . -80(6) ?
    C1 Zr1 C5 C4 . . . . -114.4(5) ?
    O1 Zr1 C5 C1 . . . . 168.7(4) ?
    Cl1 Zr1 C5 C1 . . . . -95.3(4) ?
    C3 Zr1 C5 C1 . . . . 76.6(4) ?
    C9 Zr1 C5 C1 . . . . 69.4(6) ?
    C7 Zr1 C5 C1 . . . . -4.8(5) ?
    C8 Zr1 C5 C1 . . . . 35.0(5) ?
    C4 Zr1 C5 C1 . . . . 114.4(5) ?
    C6 Zr1 C5 C1 . . . . -40.2(6) ?
    C2 Zr1 C5 C1 . . . . 36.7(4) ?
    C10 Zr1 C5 C1 . . . . 34(6) ?
    O1 Zr1 C6 C10 . . . . -34.9(5) ?
    Cl1 Zr1 C6 C10 . . . . -129.3(5) ?
    C3 Zr1 C6 C10 . . . . 86.6(6) ?
    C9 Zr1 C6 C10 . . . . 35.2(4) ?
    C7 Zr1 C6 C10 . . . . 113.2(6) ?
    C8 Zr1 C6 C10 . . . . 75.0(4) ?
    C4 Zr1 C6 C10 . . . . 96.8(12) ?
    C5 Zr1 C6 C10 . . . . 175.4(4) ?
    C2 Zr1 C6 C10 . . . . 117.1(5) ?
    C1 Zr1 C6 C10 . . . . 152.1(5) ?
    O1 Zr1 C6 C7 . . . . -148.1(5) ?
    Cl1 Zr1 C6 C7 . . . . 117.5(5) ?
    C3 Zr1 C6 C7 . . . . -26.6(7) ?
    C9 Zr1 C6 C7 . . . . -78.0(4) ?
    C8 Zr1 C6 C7 . . . . -38.2(4) ?
    C4 Zr1 C6 C7 . . . . -16.4(13) ?
    C5 Zr1 C6 C7 . . . . 62.2(6) ?
    C2 Zr1 C6 C7 . . . . 3.9(6) ?
    C10 Zr1 C6 C7 . . . . -113.2(6) ?
    C1 Zr1 C6 C7 . . . . 38.9(5) ?
    C10 C6 C7 C8 . . . . 0.8(6) ?
    Zr1 C6 C7 C8 . . . . 68.5(4) ?
    C10 C6 C7 Zr1 . . . . -67.7(4) ?
    O1 Zr1 C7 C8 . . . . -67.8(6) ?
    Cl1 Zr1 C7 C8 . . . . -173.8(5) ?
    C3 Zr1 C7 C8 . . . . 48.5(5) ?
    C9 Zr1 C7 C8 . . . . -36.5(4) ?
    C4 Zr1 C7 C8 . . . . 62.5(5) ?
    C6 Zr1 C7 C8 . . . . -112.2(6) ?
    C5 Zr1 C7 C8 . . . . 103.1(4) ?
    C2 Zr1 C7 C8 . . . . 71.3(5) ?
    C10 Zr1 C7 C8 . . . . -75.0(4) ?
    C1 Zr1 C7 C8 . . . . 100.5(5) ?
    O1 Zr1 C7 C6 . . . . 44.4(6) ?
    Cl1 Zr1 C7 C6 . . . . -61.5(5) ?
    C3 Zr1 C7 C6 . . . . 160.8(5) ?
    C9 Zr1 C7 C6 . . . . 75.7(4) ?
    C8 Zr1 C7 C6 . . . . 112.2(6) ?
    C4 Zr1 C7 C6 . . . . 174.7(4) ?
    C5 Zr1 C7 C6 . . . . -144.7(4) ?
    C2 Zr1 C7 C6 . . . . -176.4(5) ?
    C10 Zr1 C7 C6 . . . . 37.3(4) ?
    C1 Zr1 C7 C6 . . . . -147.2(5) ?
    C6 C7 C8 C9 . . . . -2.0(6) ?
    Zr1 C7 C8 C9 . . . . 66.7(4) ?
    C6 C7 C8 Zr1 . . . . -68.7(4) ?
    O1 Zr1 C8 C9 . . . . 17.8(5) ?
    Cl1 Zr1 C8 C9 . . . . -106.6(5) ?
    C3 Zr1 C8 C9 . . . . 112.2(5) ?
    C7 Zr1 C8 C9 . . . . -114.4(6) ?
    C4 Zr1 C8 C9 . . . . 109.4(4) ?
    C6 Zr1 C8 C9 . . . . -76.0(4) ?
    C5 Zr1 C8 C9 . . . . 144.3(4) ?
    C2 Zr1 C8 C9 . . . . 143.0(6) ?
    C10 Zr1 C8 C9 . . . . -35.7(4) ?
    C1 Zr1 C8 C9 . . . . 162.1(5) ?
    O1 Zr1 C8 C7 . . . . 132.2(5) ?
    Cl1 Zr1 C8 C7 . . . . 7.8(6) ?
    C3 Zr1 C8 C7 . . . . -133.4(5) ?
    C9 Zr1 C8 C7 . . . . 114.4(6) ?
    C4 Zr1 C8 C7 . . . . -136.2(4) ?
    C6 Zr1 C8 C7 . . . . 38.4(4) ?
    C5 Zr1 C8 C7 . . . . -101.3(4) ?
    C2 Zr1 C8 C7 . . . . -102.6(5) ?
    C10 Zr1 C8 C7 . . . . 78.7(4) ?
    C1 Zr1 C8 C7 . . . . -83.5(5) ?
    C7 C8 C9 C10 . . . . 2.5(7) ?
    Zr1 C8 C9 C10 . . . . 69.1(4) ?
    C7 C8 C9 Zr1 . . . . -66.6(4) ?
    O1 Zr1 C9 C10 . . . . 80.4(5) ?
    Cl1 Zr1 C9 C10 . . . . -16.8(6) ?
    C3 Zr1 C9 C10 . . . . 177.1(5) ?
    C7 Zr1 C9 C10 . . . . -77.8(5) ?
    C8 Zr1 C9 C10 . . . . -115.3(7) ?
    C4 Zr1 C9 C10 . . . . 157.0(4) ?
    C6 Zr1 C9 C10 . . . . -36.7(4) ?
    C5 Zr1 C9 C10 . . . . -177.2(4) ?
    C2 Zr1 C9 C10 . . . . -151.5(5) ?
    C1 Zr1 C9 C10 . . . . -138.1(5) ?
    O1 Zr1 C9 C8 . . . . -164.2(5) ?
    Cl1 Zr1 C9 C8 . . . . 98.5(5) ?
    C3 Zr1 C9 C8 . . . . -67.6(5) ?
    C7 Zr1 C9 C8 . . . . 37.6(4) ?
    C4 Zr1 C9 C8 . . . . -87.6(5) ?
    C6 Zr1 C9 C8 . . . . 78.6(5) ?
    C5 Zr1 C9 C8 . . . . -61.8(6) ?
    C2 Zr1 C9 C8 . . . . -36.1(5) ?
    C10 Zr1 C9 C8 . . . . 115.3(7) ?
    C1 Zr1 C9 C8 . . . . -22.8(6) ?
    C8 C9 C10 C6 . . . . -2.0(7) ?
    Zr1 C9 C10 C6 . . . . 66.3(4) ?
    C8 C9 C10 Zr1 . . . . -68.3(4) ?
    C7 C6 C10 C9 . . . . 0.7(6) ?
    Zr1 C6 C10 C9 . . . . -66.0(4) ?
    C7 C6 C10 Zr1 . . . . 66.7(4) ?
    O1 Zr1 C10 C9 . . . . -97.0(5) ?
    Cl1 Zr1 C10 C9 . . . . 166.9(5) ?
    C3 Zr1 C10 C9 . . . . -3.5(6) ?
    C7 Zr1 C10 C9 . . . . 77.9(5) ?
    C8 Zr1 C10 C9 . . . . 36.8(4) ?
    C4 Zr1 C10 C9 . . . . -38.6(6) ?
    C6 Zr1 C10 C9 . . . . 116.0(6) ?
    C5 Zr1 C10 C9 . . . . 37(6) ?
    C2 Zr1 C10 C9 . . . . 35.3(7) ?
    C1 Zr1 C10 C9 . . . . 69.8(8) ?
    O1 Zr1 C10 C6 . . . . 147.0(5) ?
    Cl1 Zr1 C10 C6 . . . . 50.8(4) ?
    C3 Zr1 C10 C6 . . . . -119.5(5) ?
    C9 Zr1 C10 C6 . . . . -116.0(6) ?
    C7 Zr1 C10 C6 . . . . -38.2(4) ?
    C8 Zr1 C10 C6 . . . . -79.2(4) ?
    C4 Zr1 C10 C6 . . . . -154.6(4) ?
    C5 Zr1 C10 C6 . . . . -79(6) ?
    C2 Zr1 C10 C6 . . . . -80.7(6) ?
    C1 Zr1 C10 C6 . . . . -46.2(8) ?
    O1 Zr2 C11 C12 . . . . -171.3(4) ?
    O1 Zr2 C11 C12 3_655 . . . -57.9(5) ?
    C14 Zr2 C11 C12 . . . . -77.7(4) ?
    C14 Zr2 C11 C12 3_655 . . . 102.1(4) ?
    C13 Zr2 C11 C12 . . . . -35.5(4) ?
    C13 Zr2 C11 C12 3_655 . . . 103.4(4) ?
    C12 Zr2 C11 C12 3_655 . . . 75.4(5) ?
    C11 Zr2 C11 C12 3_655 . . . 51.3(4) ?
    C15 Zr2 C11 C12 . . . . -114.1(6) ?
    C15 Zr2 C11 C12 3_655 . . . 61.2(5) ?
    O1 Zr2 C11 C15 . . . . -57.2(4) ?
    O1 Zr2 C11 C15 3_655 . . . 56.2(5) ?
    C14 Zr2 C11 C15 . . . . 36.4(3) ?
    C14 Zr2 C11 C15 3_655 . . . -143.8(3) ?
    C13 Zr2 C11 C15 . . . . 78.6(4) ?
    C13 Zr2 C11 C15 3_655 . . . -142.4(4) ?
    C12 Zr2 C11 C15 3_655 . . . -170.4(5) ?
    C12 Zr2 C11 C15 . . . . 114.1(6) ?
    C11 Zr2 C11 C15 3_655 . . . 165.4(5) ?
    C15 Zr2 C11 C15 3_655 . . . 175.32(16) ?
    C15 C11 C12 C13 . . . . -2.0(6) ?
    Zr2 C11 C12 C13 . . . . 66.3(4) ?
    C15 C11 C12 Zr2 . . . . -68.2(4) ?
    O1 Zr2 C12 C13 . . . . -105.9(4) ?
    O1 Zr2 C12 C13 3_655 . . . 22.0(4) ?
    C14 Zr2 C12 C13 . . . . -39.3(4) ?
    C14 Zr2 C12 C13 3_655 . . . 140.8(3) ?
    C13 Zr2 C12 C13 3_655 . . . 162.6(3) ?
    C12 Zr2 C12 C13 3_655 . . . 145.4(5) ?
    C11 Zr2 C12 C13 3_655 . . . 114.1(4) ?
    C11 Zr2 C12 C13 . . . . -116.7(6) ?
    C15 Zr2 C12 C13 . . . . -79.7(4) ?
    C15 Zr2 C12 C13 3_655 . . . 108.8(4) ?
    O1 Zr2 C12 C11 . . . . 10.8(5) ?
    O1 Zr2 C12 C11 3_655 . . . 138.7(4) ?
    C14 Zr2 C12 C11 . . . . 77.4(4) ?
    C14 Zr2 C12 C11 3_655 . . . -102.5(4) ?
    C13 Zr2 C12 C11 . . . . 116.7(6) ?
    C13 Zr2 C12 C11 3_655 . . . -80.7(4) ?
    C12 Zr2 C12 C11 3_655 . . . -97.9(5) ?
    C11 Zr2 C12 C11 3_655 . . . -129.2(4) ?
    C15 Zr2 C12 C11 . . . . 37.0(4) ?
    C15 Zr2 C12 C11 3_655 . . . -134.5(4) ?
    C11 C12 C13 C14 . . . . 0.3(6) ?
    Zr2 C12 C13 C14 . . . . 67.0(3) ?
    C11 C12 C13 Zr2 . . . . -66.7(4) ?
    O1 Zr2 C13 C12 . . . . 98.3(4) ?
    O1 Zr2 C13 C12 3_655 . . . -159.9(4) ?
    C14 Zr2 C13 C12 . . . . 113.2(5) ?
    C14 Zr2 C13 C12 3_655 . . . -66.5(5) ?
    C13 Zr2 C13 C12 3_655 . . . -22.4(3) ?
    C12 Zr2 C13 C12 3_655 . . . -33.9(5) ?
    C11 Zr2 C13 C12 3_655 . . . -64.8(4) ?
    C11 Zr2 C13 C12 . . . . 36.0(3) ?
    C15 Zr2 C13 C12 . . . . 75.5(4) ?
    C15 Zr2 C13 C12 3_655 . . . -85.7(4) ?
    O1 Zr2 C13 C14 . . . . -14.9(4) ?
    O1 Zr2 C13 C14 3_655 . . . 86.9(3) ?
    C14 Zr2 C13 C14 3_655 . . . -179.7(3) ?
    C13 Zr2 C13 C14 3_655 . . . -135.6(4) ?
    C12 Zr2 C13 C14 3_655 . . . -147.1(4) ?
    C12 Zr2 C13 C14 . . . . -113.2(5) ?
    C11 Zr2 C13 C14 3_655 . . . -178.0(4) ?
    C11 Zr2 C13 C14 . . . . -77.2(4) ?
    C15 Zr2 C13 C14 . . . . -37.7(3) ?
    C15 Zr2 C13 C14 3_655 . . . 161.1(3) ?
    C12 C13 C14 C15 . . . . 1.5(6) ?
    Zr2 C13 C14 C15 . . . . 69.6(3) ?
    C12 C13 C14 Zr2 . . . . -68.1(4) ?
    O1 Zr2 C14 C15 . . . . 56.4(3) ?
    O1 Zr2 C14 C15 3_655 . . . 158.3(3) ?
    C14 Zr2 C14 C15 3_655 . . . -72.5(5) ?
    C13 Zr2 C14 C15 . . . . -111.9(5) ?
    C13 Zr2 C14 C15 3_655 . . . -33.6(6) ?
    C12 Zr2 C14 C15 3_655 . . . -69.8(5) ?
    C12 Zr2 C14 C15 . . . . -75.4(3) ?
    C11 Zr2 C14 C15 3_655 . . . -109.4(4) ?
    C11 Zr2 C14 C15 . . . . -35.7(3) ?
    C15 Zr2 C14 C15 3_655 . . . -144.9(5) ?
    O1 Zr2 C14 C13 . . . . 168.3(3) ?
    O1 Zr2 C14 C13 3_655 . . . -89.8(4) ?
    C14 Zr2 C14 C13 3_655 . . . 39.4(4) ?
    C13 Zr2 C14 C13 3_655 . . . 78.4(7) ?
    C12 Zr2 C14 C13 3_655 . . . 42.1(5) ?
    C12 Zr2 C14 C13 . . . . 36.5(3) ?
    C11 Zr2 C14 C13 3_655 . . . 2.5(5) ?
    C11 Zr2 C14 C13 . . . . 76.2(4) ?
    C15 Zr2 C14 C13 . . . . 111.9(5) ?
    C15 Zr2 C14 C13 3_655 . . . -32.9(5) ?
    C12 C11 C15 C14 . . . . 2.9(6) ?
    Zr2 C11 C15 C14 . . . . -64.4(3) ?
    C12 C11 C15 Zr2 . . . . 67.4(4) ?
    C13 C14 C15 C11 . . . . -2.7(5) ?
    Zr2 C14 C15 C11 . . . . 65.2(4) ?
    C13 C14 C15 Zr2 . . . . -67.9(3) ?
    O1 Zr2 C15 C11 . . . . 121.4(4) ?
    O1 Zr2 C15 C11 3_655 . . . -139.8(4) ?
    C14 Zr2 C15 C11 . . . . -116.2(5) ?
    C14 Zr2 C15 C11 3_655 . . . 63.3(5) ?
    C13 Zr2 C15 C11 . . . . -76.6(4) ?
    C13 Zr2 C15 C11 3_655 . . . 43.6(5) ?
    C12 Zr2 C15 C11 3_655 . . . 10.2(5) ?
    C12 Zr2 C15 C11 . . . . -37.2(4) ?
    C11 Zr2 C15 C11 3_655 . . . -19.1(6) ?
    C15 Zr2 C15 C11 3_655 . . . -11.4(4) ?
    O1 Zr2 C15 C14 . . . . -122.3(3) ?
    O1 Zr2 C15 C14 3_655 . . . -23.6(4) ?
    C14 Zr2 C15 C14 3_655 . . . 179.5(5) ?
    C13 Zr2 C15 C14 . . . . 39.6(3) ?
    C13 Zr2 C15 C14 3_655 . . . 159.9(4) ?
    C12 Zr2 C15 C14 3_655 . . . 126.4(4) ?
    C12 Zr2 C15 C14 . . . . 79.0(4) ?
    C11 Zr2 C15 C14 3_655 . . . 97.1(4) ?
    C11 Zr2 C15 C14 . . . . 116.2(5) ?
    C15 Zr2 C15 C14 3_655 . . . 104.9(3) ?
data_global
_journal_date_recd_electronic     2012-05-25
_journal_date_accepted     2012-05-31
_journal_name_full     'Acta Crystallographica, Section E'
_journal_year     2012
_journal_volume     68
_journal_issue      7
_journal_page_first     m893
_journal_page_last     m893
_journal_paper_category     QM
_journal_paper_doi     10.1107/S1600536812024968
_journal_coeditor_code     PK2418
_publ_contact_author_name     'Bradley M. Kraft'
_publ_contact_author_address
;
Department of Chemistry, Skalny 104
St John Fisher College
3690 East Avenue
Rochester, NY 14618
USA
;
_publ_contact_author_email     bkraft@sjfc.edu
_publ_contact_author_phone     1-585-899-3703
_publ_section_title
;\
Dichlorido-1\k<i>Cl</i>,3\k<i>Cl</i>-hexakis[1,1,2,2,3,3(\h^5^)-\
cyclopentadienyl]di-\m~2~-oxido-1:2\k^2^<i>O</i>:<i>O</i>;2:3\k^2^<i>O</i>:\
<i>O</i>-trizirconium(IV)
;
loop_
    _publ_author_name
    _publ_author_address
    'Kraft, Bradley M.'
;
Department of Chemistry
St. John Fisher College
Rochester, NY 14618
USA
;
    'Brennessel, William W.'
;
Department of Chemistry
University of Rochester
Rochester, NY 14627
USA
;
