# Supplementary material for: Dichlorido-1κCl,3κCl-hexa­kis­[1,1,2,2,3,3(η5)-cyclo­penta­dien­yl]di-μ2-oxido-1:2κ2 O:O;2:3κ2 O:O-trizirconium(IV)
Source: Acta Crystallogr Sect E Struct Rep Online. 2012 Jun 13;68(Pt 7):m893. doi: 10.1107/S1600536812024968 (PMC3393167; doi:10.1107/S1600536812024968)
Supplement: Supplementary file 2 [file e-68-0m893-Isup2.hkl]

# 
# h,k,l, Fc-squared, Fo-squared, sigma(Fo-squared) and status flag 
# 
data_I
_shelx_title ' sjfbk04 in Pbcn' 
_shelx_refln_list_code          4 
_shelx_F_calc_maximum      337.27 
_exptl_crystal_F_000      1520.00 
_reflns_d_resolution_high  0.7200 
 
loop_ 
 _symmetry_equiv_pos_as_xyz 
 'x, y, z' 
 '-x+1/2, -y+1/2, z+1/2' 
 '-x, y, -z+1/2' 
 'x+1/2, -y+1/2, -z' 
 '-x, -y, -z' 
 'x-1/2, y-1/2, -z-1/2' 
 'x, -y, z-1/2' 
 '-x-1/2, y-1/2, z' 
 
_cell_length_a     7.8809 
_cell_length_b    18.0518 
_cell_length_c    20.1883 
_cell_angle_alpha  90.000 
_cell_angle_beta   90.000 
_cell_angle_gamma  90.000 
 
_shelx_F_squared_multiplier     1.000 
 
loop_ 
 _refln_index_h 
 _refln_index_k 
 _refln_index_l 
 _refln_F_squared_calc 
 _refln_F_squared_meas 
 _refln_F_squared_sigma 
 _refln_observed_status 
   2   0   0    37587.90    40645.61    685.56 o 
   4   0   0    32459.28    32567.82    616.32 o 
   6   0   0    30196.63    28525.10    608.82 o 
   8   0   0     5123.66     5115.32    342.24 o 
  10   0   0      173.91      200.78    131.62 o 
   1   1   0    34114.00    41333.72    516.70 o 
   3   1   0    42814.38    43052.63    530.94 o 
   5   1   0       72.92       13.37     46.27 o 
   7   1   0     7285.72     7380.85    194.48 o 
   9   1   0      581.94      601.85    105.20 o 
   0   2   0     4107.26     4781.26     98.86 o 
   2   2   0     8590.86     8843.67    141.85 o 
   4   2   0    28484.16    29766.99    406.18 o 
   6   2   0      554.66      611.46     77.23 o 
   8   2   0        6.79       57.05     76.39 o 
  10   2   0     2240.60     2354.94    154.83 o 
   1   3   0     3379.84     3879.50     68.65 o 
   3   3   0      285.45      245.78     44.72 o 
   5   3   0       44.61       33.70     68.43 o 
   7   3   0      836.85      748.96    107.48 o 
   9   3   0        1.73      -53.30     71.75 o 
   0   4   0     1030.54     1067.54     58.15 o 
   2   4   0     4808.98     4753.15    116.58 o 
   4   4   0    39979.18    39051.22    512.31 o 
   6   4   0      111.45      159.85     77.62 o 
   8   4   0      263.77      417.14     84.37 o 
  10   4   0     2639.78     2874.48    221.85 o 
   1   5   0     9747.25     9888.53    143.04 o 
   3   5   0    65736.33    61868.53    919.99 o 
   5   5   0     1597.72     1829.24     95.03 o 
   7   5   0     6533.16     7094.40    193.15 o 
   9   5   0     2707.36     2652.15    156.66 o 
   0   6   0    39830.43    38415.23    580.18 o 
   2   6   0      117.77       83.73     34.93 o 
   4   6   0       44.30      -13.44     48.19 o 
   6   6   0    18726.35    17818.98    314.77 o 
   8   6   0     1515.59     1426.57    118.47 o 
  10   6   0      297.53      195.83    123.58 o 
   1   7   0    27195.93    26600.54    306.84 o 
   3   7   0     3772.35     3285.74    110.71 o 
   5   7   0      897.93     1135.40     92.28 o 
   7   7   0     5821.90     6012.84    216.77 o 
   9   7   0      150.95      125.68    105.16 o 
   0   8   0     7566.83     7929.06    182.37 o 
   2   8   0      280.35      343.80     44.87 o 
   4   8   0     5843.50     5562.59    177.01 o 
   6   8   0     2001.82     2185.43    114.10 o 
   8   8   0       12.20       69.18    131.57 o 
  10   8   0      183.88       90.51    132.21 o 
   1   9   0     8376.48     8628.06    142.57 o 
   3   9   0      135.72       92.68     50.96 o 
   5   9   0     5316.63     5015.55    189.82 o 
   7   9   0     3541.86     3747.60    159.16 o 
   9   9   0        7.04      -25.52    117.62 o 
   0  10   0     4385.59     4425.99    143.65 o 
   2  10   0     7202.32     7066.92    134.36 o 
   4  10   0    11232.16    11103.06    283.22 o 
   6  10   0     1662.70     1509.51    107.60 o 
   8  10   0        5.90      -85.27     85.27 o 
  10  10   0     1536.52     1710.60    421.32 o 
   1  11   0       15.60      -12.31     36.44 o 
   3  11   0    21150.46    21176.10    303.47 o 
   5  11   0     2815.04     2812.93    240.39 o 
   7  11   0      126.12       74.97     89.75 o 
   9  11   0      845.92      718.58    167.18 o 
   0  12   0     8285.58     8058.55    231.56 o 
   2  12   0      844.04      997.63     72.61 o 
   4  12   0     1575.87     1662.70    101.78 o 
   6  12   0      484.26      699.29    119.68 o 
   8  12   0      576.69      546.03    152.66 o 
   1  13   0     3997.62     3976.86    111.01 o 
   3  13   0     5251.15     5332.22    136.04 o 
   5  13   0       97.78      156.48     91.23 o 
   7  13   0     1101.56      910.56    164.46 o 
   9  13   0      858.64      944.59    188.53 o 
   0  14   0     6547.02     7102.47    344.34 o 
   2  14   0      394.98      487.19     66.61 o 
   4  14   0      444.97      488.42     66.92 o 
   6  14   0      872.81     1147.02    212.70 o 
   8  14   0       13.50       29.21    126.64 o 
   1  15   0     9937.09    10055.19    190.28 o 
   3  15   0       36.16      -25.00     48.96 o 
   5  15   0      646.99      835.49    125.32 o 
   7  15   0     3318.79     3178.77    242.73 o 
   0  16   0     5264.97     5350.41    199.81 o 
   2  16   0      178.16      220.46     91.18 o 
   4  16   0      918.78      992.70    113.30 o 
   6  16   0      405.73      443.52    141.22 o 
   8  16   0       38.56      153.63    135.68 o 
   1  17   0      841.73     1045.02     84.21 o 
   3  17   0     2818.71     2498.15    112.27 o 
   5  17   0     1186.58     1637.75    211.12 o 
   7  17   0      202.76      -53.63    193.36 o 
   0  18   0     1047.46      944.65    121.12 o 
   2  18   0        8.21       -0.29     54.95 o 
   4  18   0        0.06      -82.98     82.98 o 
   6  18   0      418.41      303.46    135.41 o 
   1  19   0       76.61        5.69     60.23 o 
   3  19   0     4415.99     4798.04    197.06 o 
   5  19   0      205.94       50.67    119.32 o 
   7  19   0       11.90       15.48    121.24 o 
   0  20   0      142.53      237.46    117.27 o 
   2  20   0      568.67      640.16    131.17 o 
   4  20   0     1099.19     1138.71    229.26 o 
   6  20   0      214.98      355.90    152.67 o 
   1  21   0      954.67     1102.53    102.65 o 
   3  21   0       45.93      131.47     97.84 o 
   5  21   0      307.50      306.30    139.70 o 
   0  22   0      173.27      321.61    123.25 o 
   2  22   0      384.57      392.06    109.32 o 
   4  22   0       29.76       43.85    115.17 o 
   1  23   0      427.94      646.32    135.95 o 
   3  23   0       60.13      -17.62    118.68 o 
   0  24   0     1318.77     1694.29    465.78 o 
   2  24   0       36.15       49.95    109.47 o 
   1   1   1    60369.07    70177.38    580.41 o 
   2   1   1     1372.45     1652.95     50.42 o 
   3   1   1       42.54      125.43     29.63 o 
   4   1   1     1047.60     1035.07     51.80 o 
   5   1   1     2663.89     2539.19     71.54 o 
   6   1   1      157.93      100.14     41.57 o 
   7   1   1     7152.54     6848.91    131.97 o 
   8   1   1      536.74      588.43     62.88 o 
   9   1   1      156.79      245.93     58.68 o 
  10   1   1       17.06       18.39     60.33 o 
   0   2   1    48150.13    58048.93    604.28 o 
   1   2   1    51083.98    55015.15    486.07 o 
   2   2   1      247.76      186.48     26.22 o 
   3   2   1     2912.68     3289.58     90.35 o 
   4   2   1     9196.56     9091.50    163.79 o 
   5   2   1     5721.26     5636.92    139.92 o 
   6   2   1     3302.77     3346.65     87.89 o 
   7   2   1      139.15       22.79     43.42 o 
   8   2   1      566.82      753.82     66.50 o 
   9   2   1      308.50      249.01     60.30 o 
  10   2   1      361.32      405.17     70.20 o 
   1   3   1      432.82      577.13     24.25 o 
   2   3   1     1488.16     1375.05     46.38 o 
   3   3   1    62704.66    64144.94    563.88 o 
   4   3   1     2276.87     2186.38     61.22 o 
   5   3   1     2447.08     2344.05     69.59 o 
   6   3   1      212.90      292.27     46.18 o 
   7   3   1       54.00       52.08     43.17 o 
   8   3   1     1190.06     1200.21     79.73 o 
   9   3   1     2283.90     2438.41    101.24 o 
  10   3   1       58.05       -8.96     66.59 o 
   0   4   1     9811.84     9151.96    118.81 o 
   1   4   1     8241.07     8637.32     90.15 o 
   2   4   1    13012.59    12964.96    143.13 o 
   3   4   1     1415.00     1365.11     51.07 o 
   4   4   1     7375.84     7068.83    107.20 o 
   5   4   1        6.19       11.25     34.19 o 
   6   4   1      738.73      765.21     62.76 o 
   7   4   1      106.95      125.11     46.49 o 
   8   4   1        1.95      -11.88     47.04 o 
   9   4   1       34.54       41.16     53.46 o 
  10   4   1      788.64      681.46     96.81 o 
   1   5   1     1013.68      920.67     32.25 o 
   2   5   1     6131.76     6501.88     85.08 o 
   3   5   1    10122.71    10556.50    148.79 o 
   4   5   1      612.14      592.29     53.67 o 
   5   5   1     4082.10     3872.82     87.27 o 
   6   5   1      259.00      293.86     63.67 o 
   7   5   1     2654.30     2547.03     88.62 o 
   8   5   1      188.13      214.40     52.65 o 
   9   5   1      433.12      367.05     66.51 o 
  10   5   1        0.57      -26.75     75.99 o 
   0   6   1       45.24      114.14     29.97 o 
   1   6   1    16287.49    16868.91    146.47 o 
   2   6   1     5221.19     5496.44     79.23 o 
   3   6   1      483.59      514.49     47.00 o 
   4   6   1     5629.59     5607.73    100.59 o 
   5   6   1     3792.23     3747.60     86.90 o 
   6   6   1        9.91       89.06     43.44 o 
   7   6   1      174.55      179.71     49.61 o 
   8   6   1      490.73      438.03     60.33 o 
   9   6   1      271.57      355.52     72.75 o 
  10   6   1      400.04      203.80     93.85 o 
   1   7   1    19802.38    19843.49    175.98 o 
   2   7   1    17558.88    16720.84    168.32 o 
   3   7   1      767.80      776.17     55.34 o 
   4   7   1     4171.26     3905.23     89.26 o 
   5   7   1     2718.47     2804.59     96.32 o 
   6   7   1     1518.95     1539.70     74.63 o 
   7   7   1     5910.54     5886.56    126.06 o 
   8   7   1     1775.96     1881.94    108.54 o 
   9   7   1        3.86      -59.15     59.15 o 
  10   7   1        6.55      143.01     86.06 o 
   0   8   1    38667.16    38320.26    424.41 o 
   1   8   1    11311.92    11391.42    117.04 o 
   2   8   1      273.79      270.89     30.13 o 
   3   8   1       60.98      102.24     33.60 o 
   4   8   1      216.70      230.09     52.32 o 
   5   8   1     4772.35     4695.48    103.54 o 
   6   8   1     9646.34     9498.35    154.55 o 
   7   8   1      742.03      843.54     66.94 o 
   8   8   1      933.54     1126.24     88.24 o 
   9   8   1      430.64      411.35     92.18 o 
  10   8   1       61.90      180.07     98.48 o 
   1   9   1       63.10       42.19     24.57 o 
   2   9   1     2608.21     2690.35     57.38 o 
   3   9   1    10577.89    10436.69    140.53 o 
   4   9   1      174.52      160.52     55.37 o 
   5   9   1     3795.21     3994.95     98.77 o 
   6   9   1      284.71      228.71     48.77 o 
   7   9   1      343.77      377.01     59.75 o 
   8   9   1       68.55       48.48     60.61 o 
   9   9   1      346.80      260.18     88.99 o 
  10   9   1        9.02      -24.05     87.36 o 
   0  10   1     3071.91     3255.90    127.97 o 
   1  10   1     1219.97     1197.28     46.88 o 
   2  10   1     1708.45     1603.05     50.83 o 
   3  10   1      116.63      138.88     32.44 o 
   4  10   1     7116.93     6536.44    199.61 o 
   5  10   1      287.72      292.54     55.60 o 
   6  10   1     1308.58     1459.68     91.07 o 
   7  10   1       90.80       45.64     48.43 o 
   8  10   1      279.37      330.66     76.34 o 
   9  10   1       11.72      -26.76     81.11 o 
  10  10   1      243.22      240.93    103.06 o 
   1  11   1     3097.50     2928.41     62.48 o 
   2  11   1     5133.80     4880.86     82.72 o 
   3  11   1      992.91     1033.92     50.55 o 
   4  11   1     2591.30     2691.58    120.31 o 
   5  11   1        1.24      -31.20     52.78 o 
   6  11   1      252.61      335.27     67.43 o 
   7  11   1        0.58       -8.98     61.26 o 
   8  11   1      853.64     1004.49    111.82 o 
   9  11   1      645.51      610.93    117.37 o 
   0  12   1      162.44      235.34     52.87 o 
   1  12   1     8235.25     8401.74    110.75 o 
   2  12   1     7452.69     7398.76    106.94 o 
   3  12   1      834.99      829.35     49.20 o 
   4  12   1     6409.05     6223.18    132.33 o 
   5  12   1     5474.13     5789.17    168.68 o 
   6  12   1        5.23       -7.60     57.12 o 
   7  12   1      203.47      166.16     99.89 o 
   8  12   1      521.52      237.79     91.61 o 
   9  12   1      625.23      762.39    123.59 o 
   1  13   1     3626.87     3569.83     90.34 o 
   2  13   1     7870.17     7798.53    115.40 o 
   3  13   1     2156.95     2209.64     67.22 o 
   4  13   1     1491.42     1441.11     70.07 o 
   5  13   1      293.64      297.32     67.50 o 
   6  13   1     1122.78      952.46    107.88 o 
   7  13   1      489.56      417.86     94.34 o 
   8  13   1      980.93     1103.00    126.56 o 
   9  13   1        2.13       35.86     88.25 o 
   0  14   1    11424.79    11051.56    195.89 o 
   1  14   1     1402.15     1490.23     60.16 o 
   2  14   1     1804.66     1816.21     64.25 o 
   3  14   1      450.37      379.52     44.53 o 
   4  14   1      733.29      852.55     58.20 o 
   5  14   1      817.14     1058.91     94.14 o 
   6  14   1     1132.74     1057.53    117.49 o 
   7  14   1        0.53      -21.05     76.47 o 
   8  14   1      955.13     1189.60    137.80 o 
   9  14   1      120.21       34.17    128.77 o 
   1  15   1        0.04       52.23     35.88 o 
   2  15   1        9.38       35.37     36.33 o 
   3  15   1        0.76      -20.27     34.41 o 
   4  15   1        3.65       18.50     40.34 o 
   5  15   1       11.12       68.49     62.46 o 
   6  15   1        0.09      -19.91     67.30 o 
   7  15   1        1.53      -72.48     72.48 o 
   8  15   1        7.09       -6.49     83.80 o 
   0  16   1     6000.79     6114.53    150.14 o 
   1  16   1     1723.05     1869.25     68.94 o 
   2  16   1     1421.15     1497.89     65.75 o 
   3  16   1      129.99      106.73     39.37 o 
   4  16   1      517.46      541.41     62.31 o 
   5  16   1      960.90      948.01    104.42 o 
   6  16   1     1698.61     1897.71    174.06 o 
   7  16   1      108.64      158.27     89.45 o 
   8  16   1      224.10      123.12     90.53 o 
   1  17   1     1130.68     1295.24     65.85 o 
   2  17   1     3875.71     3666.31     98.56 o 
   3  17   1      463.05      538.42     54.15 o 
   4  17   1      745.82      749.22     74.41 o 
   5  17   1        0.12      -24.57     67.91 o 
   6  17   1      447.59      370.15     97.20 o 
   7  17   1      327.95      159.13     88.59 o 
   8  17   1      383.85      333.80    110.05 o 
   0  18   1      230.51      280.81     68.05 o 
   1  18   1     1560.46     1762.29     79.91 o 
   2  18   1     1170.77     1145.95     65.25 o 
   3  18   1      425.97      503.70     60.53 o 
   4  18   1     3304.71     2896.06    127.42 o 
   5  18   1     1497.52     1483.92    125.23 o 
   6  18   1       74.50      138.62     89.23 o 
   7  18   1       42.78       79.26     91.11 o 
   1  19   1       90.82      160.46     44.76 o 
   2  19   1      552.00      556.14     59.46 o 
   3  19   1      369.26      219.72     59.93 o 
   4  19   1       27.16       11.07     70.23 o 
   5  19   1      120.58      -67.02     77.17 o 
   6  19   1      326.32      306.92     94.83 o 
   7  19   1        9.01       14.80     92.07 o 
   0  20   1      465.66      422.30     79.65 o 
   1  20   1        4.00      -43.95     43.95 o 
   2  20   1      856.50      988.48     75.29 o 
   3  20   1       81.19      161.33     65.86 o 
   4  20   1      508.19      467.39    104.33 o 
   5  20   1       45.55       10.26     76.49 o 
   6  20   1      241.35      -47.79     85.42 o 
   1  21   1       30.85      -21.62     48.02 o 
   2  21   1      214.45      177.39     68.10 o 
   3  21   1     1025.08     1045.23    103.65 o 
   4  21   1      107.51      146.39     80.96 o 
   5  21   1        6.16        5.12     80.83 o 
   0  22   1     1490.77     1719.31    139.05 o 
   1  22   1      371.45      411.05     70.51 o 
   2  22   1       94.29       86.82     70.81 o 
   3  22   1       13.54       50.90     77.60 o 
   4  22   1       76.62       48.66    101.92 o 
   5  22   1      269.23      282.25     96.03 o 
   1  23   1      597.16      680.93     94.93 o 
   2  23   1      467.19      526.13     85.87 o 
   3  23   1        0.03       78.01     80.82 o 
   4  23   1      164.71      149.26     87.36 o 
   0  24   1       19.79        3.24    120.39 o 
   1  24   1      135.92      205.29     99.77 o 
   2  24   1      246.68      453.97     97.84 o 
   3  24   1       32.49      -19.40     85.50 o 
   0   0   2    10092.86    11919.09    203.47 o 
   1   0   2    73543.95    79977.33    979.68 o 
   2   0   2    10358.98    10437.30    158.40 o 
   3   0   2    10733.26    11261.03    182.19 o 
   4   0   2    25037.26    24872.77    351.53 o 
   5   0   2    11636.59    11360.07    214.55 o 
   6   0   2      443.39      472.71     68.23 o 
   7   0   2      110.68       27.48     68.98 o 
   8   0   2      254.36      135.54     67.78 o 
   9   0   2      736.72      692.31    100.65 o 
  10   0   2     1781.08     2169.17    179.09 o 
   1   1   2      740.61      943.47     25.11 o 
   2   1   2    13908.29    13856.08    143.29 o 
   3   1   2     6831.50     6454.07     90.17 o 
   4   1   2     4400.94     4053.03     78.30 o 
   5   1   2       53.80       70.49     34.32 o 
   6   1   2      336.18      383.07     54.05 o 
   7   1   2     1049.44     1147.91     68.90 o 
   8   1   2     1048.72     1046.45     72.17 o 
   9   1   2      192.74      225.66     58.61 o 
  10   1   2       39.63       41.85     60.56 o 
   0   2   2    31445.83    40561.79    502.87 o 
   1   2   2    24823.11    26970.71    268.49 o 
   2   2   2     6251.02     6093.26     80.02 o 
   3   2   2       33.46       24.89     27.79 o 
   4   2   2     5632.78     5657.32     93.37 o 
   5   2   2      830.31      997.29     60.44 o 
   6   2   2     4678.74     4431.11     99.66 o 
   7   2   2       22.77        0.14     43.71 o 
   8   2   2      882.07      969.58     71.60 o 
   9   2   2       38.84      -14.66     51.28 o 
  10   2   2      493.50      563.01     84.05 o 
   1   3   2     1269.67     1331.22     34.27 o 
   2   3   2    20340.45    21081.34    196.49 o 
   3   3   2     3763.01     3908.46     71.69 o 
   4   3   2      967.48     1033.61     49.15 o 
   5   3   2       62.40       36.73     34.27 o 
   6   3   2      780.34      717.41     56.60 o 
   7   3   2       35.41       38.51     44.12 o 
   8   3   2      452.13      439.14     59.58 o 
   9   3   2      227.39      353.17     62.03 o 
  10   3   2       11.86      105.59     70.38 o 
   0   4   2    71838.65    77457.52    816.42 o 
   1   4   2     6348.84     6197.05     72.37 o 
   2   4   2     1541.17     1492.44     44.60 o 
   3   4   2      429.92      530.14     38.74 o 
   4   4   2     4056.16     3686.80     76.27 o 
   5   4   2     6310.07     6012.05    106.77 o 
   6   4   2     3412.77     3553.68    101.74 o 
   7   4   2      951.69     1043.40     69.23 o 
   8   4   2     1703.97     1710.83     85.47 o 
   9   4   2      248.56      329.37     63.49 o 
  10   4   2      276.97      317.20     77.64 o 
   1   5   2     9683.19    10212.21    105.34 o 
   2   5   2    18766.56    17894.78    189.47 o 
   3   5   2        6.51      -22.23     26.85 o 
   4   5   2     5956.25     5751.38     99.81 o 
   5   5   2      801.61      890.21     54.47 o 
   6   5   2     2171.33     2214.09     78.49 o 
   7   5   2     1266.00     1441.37     77.33 o 
   8   5   2     3436.35     3405.39    104.25 o 
   9   5   2      101.19       85.11     71.00 o 
  10   5   2       31.57      -45.33     69.03 o 
   0   6   2     1548.32     1661.45     54.48 o 
   1   6   2      151.10      110.48     26.18 o 
   2   6   2    12598.00    12684.85    126.92 o 
   3   6   2       47.25        9.91     27.93 o 
   4   6   2    10838.63    10294.92    142.68 o 
   5   6   2     4436.52     4223.78    112.49 o 
   6   6   2     1082.74     1082.26     65.77 o 
   7   6   2      666.39      752.80     62.33 o 
   8   6   2      215.48      251.22     58.11 o 
   9   6   2      614.09      462.15     74.81 o 
  10   6   2      611.19      493.67     96.27 o 
   1   7   2       87.07       51.08     22.20 o 
   2   7   2       73.75       80.84     23.74 o 
   3   7   2     8448.26     8594.95    125.07 o 
   4   7   2      244.85      237.68     39.89 o 
   5   7   2     3668.01     3576.46     89.04 o 
   6   7   2       16.98      -14.66     41.25 o 
   7   7   2      170.23      167.17     49.43 o 
   8   7   2       22.57       28.49     59.07 o 
   9   7   2      202.61      187.72     76.57 o 
  10   7   2       10.62       62.19     83.91 o 
   0   8   2     6949.74     7158.85    121.45 o 
   1   8   2     6334.16     6405.06     82.83 o 
   2   8   2     2500.33     2650.49     56.58 o 
   3   8   2     1234.14     1244.24     91.02 o 
   4   8   2      745.12      730.03     56.12 o 
   5   8   2     4001.04     4044.75     96.16 o 
   6   8   2     2345.57     2173.64     79.79 o 
   7   8   2      135.92      147.06     53.05 o 
   8   8   2      505.86      566.35     73.53 o 
   9   8   2      342.09       62.60     74.03 o 
  10   8   2       78.81      -79.11     82.90 o 
   1   9   2     6209.53     5766.29     81.33 o 
   2   9   2    11234.61    10729.85    124.63 o 
   3   9   2     1894.65     1961.04     59.63 o 
   4   9   2     6988.67     7036.93    143.81 o 
   5   9   2     2536.64     2551.72     89.78 o 
   6   9   2      738.55      706.04     59.88 o 
   7   9   2     1188.96     1252.06    113.71 o 
   8   9   2     2257.91     2440.28    142.12 o 
   9   9   2      433.63      513.31    101.88 o 
  10   9   2       15.74      133.94     94.93 o 
   0  10   2     7492.40     7692.59    137.31 o 
   1  10   2    21079.31    19813.19    189.43 o 
   2  10   2      920.91      881.23     43.17 o 
   3  10   2      667.38      712.53     43.02 o 
   4  10   2      241.04      267.50     57.64 o 
   5  10   2    10899.34    10809.92    215.04 o 
   6  10   2     1211.78     1287.73     84.98 o 
   7  10   2      787.39      746.53     77.27 o 
   8  10   2      143.23      251.82     77.62 o 
   9  10   2      953.27     1020.92    122.40 o 
  10  10   2       34.29        8.28     92.37 o 
   1  11   2     6086.62     6236.81     92.95 o 
   2  11   2     8000.26     7791.44    105.71 o 
   3  11   2     2490.99     2417.50     63.34 o 
   4  11   2      748.38      789.33     74.85 o 
   5  11   2     1037.14      862.82     86.78 o 
   6  11   2     1797.52     1907.81    108.43 o 
   7  11   2     1895.71     1858.54    153.41 o 
   8  11   2      886.57      944.97    100.87 o 
   9  11   2      273.13      374.31    103.27 o 
   0  12   2     1113.88     1126.18     69.56 o 
   1  12   2       36.46       22.98     30.18 o 
   2  12   2      176.76      163.42     33.24 o 
   3  12   2      855.44      955.20     49.72 o 
   4  12   2      844.61      956.06     65.01 o 
   5  12   2      136.64      153.34     59.08 o 
   6  12   2       25.63      -58.18     58.18 o 
   7  12   2       88.45       23.37     69.97 o 
   8  12   2        0.12       44.26     77.38 o 
   9  12   2       95.53      163.93     94.13 o 
   1  13   2     2782.73     2887.67     69.93 o 
   2  13   2     1745.46     1642.01     58.12 o 
   3  13   2     5339.29     5092.96     91.27 o 
   4  13   2      832.57      876.24     62.03 o 
   5  13   2      850.88      779.24     92.32 o 
   6  13   2      184.75      132.12     75.31 o 
   7  13   2      664.65      725.77    101.33 o 
   8  13   2      449.03      394.73    127.80 o 
   9  13   2      262.82      428.20    117.99 o 
   0  14   2      480.84      662.25     80.59 o 
   1  14   2     6172.14     6214.71    102.70 o 
   2  14   2       99.35       42.80     36.53 o 
   3  14   2      555.70      685.79     50.62 o 
   4  14   2       14.52      -40.41     40.41 o 
   5  14   2     3771.94     3550.93    147.97 o 
   6  14   2        2.66      -25.71     85.92 o 
   7  14   2      272.61      293.22     96.37 o 
   8  14   2       79.35       21.57     83.95 o 
   9  14   2      315.73      419.99    119.48 o 
   1  15   2     2373.48     2399.57     71.06 o 
   2  15   2    12750.44    12608.88    167.02 o 
   3  15   2     3809.12     3667.87     85.08 o 
   4  15   2     2381.61     2549.16    104.87 o 
   5  15   2      514.17      421.06     84.68 o 
   6  15   2     1112.49      987.45    108.67 o 
   7  15   2      636.14      724.89    115.45 o 
   8  15   2      948.17      856.27    124.27 o 
   0  16   2      214.61      172.21     59.19 o 
   1  16   2     5595.39     5575.70    109.58 o 
   2  16   2        8.28      -34.96     34.96 o 
   3  16   2      538.59      496.43     53.17 o 
   4  16   2        1.36       15.82     47.40 o 
   5  16   2     2060.97     2261.82    138.41 o 
   6  16   2        3.54        1.56     69.62 o 
   7  16   2        8.79       26.82     89.64 o 
   8  16   2        0.83        7.17     82.80 o 
   1  17   2     1781.26     1746.22     72.26 o 
   2  17   2      378.03      363.88     47.70 o 
   3  17   2     1504.56     1839.38     85.41 o 
   4  17   2        3.20       37.70     48.70 o 
   5  17   2      599.97      460.63     87.36 o 
   6  17   2      294.83      357.78     97.55 o 
   7  17   2      653.24      585.50    116.07 o 
   8  17   2       59.94       22.58     93.43 o 
   0  18   2       35.50        7.52     58.12 o 
   1  18   2      249.38      266.01     47.90 o 
   2  18   2      331.40      332.34     54.10 o 
   3  18   2        0.16       12.59     48.27 o 
   4  18   2       24.51      -34.03     54.17 o 
   5  18   2      125.96      181.06     79.07 o 
   6  18   2        9.82       89.33     86.13 o 
   7  18   2      134.67      101.24     88.16 o 
   1  19   2     1075.53     1100.20     68.57 o 
   2  19   2     1429.91     1463.83     87.06 o 
   3  19   2      659.19      577.87     68.08 o 
   4  19   2      477.23      399.15     84.73 o 
   5  19   2      624.57      314.93     87.46 o 
   6  19   2       96.59      -12.16     83.71 o 
   7  19   2      380.32      148.35    103.60 o 
   0  20   2      349.87      269.74     71.89 o 
   1  20   2     1172.04     1384.65     80.40 o 
   2  20   2      248.96      278.45     61.10 o 
   3  20   2      250.37      249.22     65.96 o 
   4  20   2       40.56      -58.15     69.26 o 
   5  20   2     1303.21     1263.04    131.93 o 
   6  20   2       90.75       -6.64     88.12 o 
   1  21   2      376.03      322.83     62.92 o 
   2  21   2      961.70      960.29     81.73 o 
   3  21   2      624.73      770.14     96.39 o 
   4  21   2      390.31      411.08     90.62 o 
   5  21   2      291.84      278.12     98.28 o 
   0  22   2      101.17      148.57     85.55 o 
   1  22   2       83.52       95.75     58.23 o 
   2  22   2      299.16      307.94     77.86 o 
   3  22   2       24.86      -45.04     72.79 o 
   4  22   2      161.41      208.23     91.97 o 
   5  22   2      103.19       87.73     89.21 o 
   1  23   2      222.34      275.89     74.47 o 
   2  23   2        9.27       76.42     74.68 o 
   3  23   2      289.59      266.59     89.13 o 
   4  23   2       42.17      -16.00     86.19 o 
   0  24   2      170.22      201.64    161.89 o 
   1  24   2      202.56      285.60     88.83 o 
   2  24   2      213.07      275.58     88.31 o 
   3  24   2        0.09      -45.18     80.02 o 
   1   1   3     2443.04     2822.21     46.14 o 
   2   1   3     1179.41     1428.89     40.06 o 
   3   1   3    56544.07    58104.54    492.50 o 
   4   1   3       14.12      -28.27     28.27 o 
   5   1   3     1730.79     1641.93     62.65 o 
   6   1   3      280.82      247.59     45.05 o 
   7   1   3       14.47      -13.74     40.96 o 
   8   1   3       65.58       17.79     46.51 o 
   9   1   3     1826.29     2204.34     97.34 o 
  10   1   3       11.39      -60.11     60.11 o 
   0   2   3   113747.98   120041.10   1626.79 o 
   1   2   3     4177.00     3440.63     60.11 o 
   2   2   3    13746.53    13549.94    142.05 o 
   3   2   3     4736.43     4978.91     80.02 o 
   4   2   3    30463.66    29774.22    288.07 o 
   5   2   3     3968.49     3556.49     81.65 o 
   6   2   3     7275.43     7052.58    125.17 o 
   7   2   3      155.72      121.51     46.08 o 
   8   2   3      216.53      195.84     52.81 o 
   9   2   3      183.71      142.87     55.54 o 
  10   2   3     1576.60     1804.57    117.18 o 
   1   3   3    66409.28    67747.68    607.26 o 
   2   3   3    13744.47    13982.20    140.42 o 
   3   3   3     5120.86     4937.42     82.97 o 
   4   3   3     3759.77     3603.50     74.02 o 
   5   3   3     1102.47     1061.21     56.03 o 
   6   3   3      638.88      560.85     85.31 o 
   7   3   3    21129.84    20862.09    256.24 o 
   8   3   3      896.37      887.56     75.62 o 
   9   3   3       35.21      -50.05     52.72 o 
  10   3   3        2.30       19.06     66.12 o 
   0   4   3    17260.46    18257.70    236.34 o 
   1   4   3     3325.81     3505.75     60.29 o 
   2   4   3     5012.58     5096.26     79.41 o 
   3   4   3       17.84       56.72     26.85 o 
   4   4   3     8075.85     7607.98    114.80 o 
   5   4   3     2067.52     2017.50     66.12 o 
   6   4   3     5891.68     5727.27    112.77 o 
   7   4   3      105.89      123.71     46.35 o 
   8   4   3     1545.88     1463.55     80.83 o 
   9   4   3      324.75      173.07     64.83 o 
  10   4   3      354.79      511.59     84.22 o 
   1   5   3        5.95       30.26     18.44 o 
   2   5   3     2482.55     2830.18     51.03 o 
   3   5   3    26176.67    25908.31    249.41 o 
   4   5   3      319.04      232.72     40.91 o 
   5   5   3     4046.83     3821.76     86.12 o 
   6   5   3        5.19        4.47     40.11 o 
   7   5   3      386.35      411.95     54.27 o 
   8   5   3      137.13      112.76     50.40 o 
   9   5   3      421.32      564.99     78.10 o 
  10   5   3        8.54      -45.01     68.07 o 
   0   6   3    20924.85    22020.78    272.80 o 
   1   6   3     2039.39     1938.26     43.41 o 
   2   6   3      776.08      765.31     38.47 o 
   3   6   3       41.47        3.36     25.69 o 
   4   6   3       73.21      140.80     35.87 o 
   5   6   3     1296.23     1281.75     62.52 o 
   6   6   3     3837.89     3928.06     96.07 o 
   7   6   3      454.65      379.48     54.37 o 
   8   6   3      295.08      182.06     59.95 o 
   9   6   3       12.45       33.79     59.11 o 
  10   6   3        0.18       19.95     77.64 o 
   1   7   3     1016.78     1081.73     37.88 o 
   2   7   3    14498.56    14178.80    145.92 o 
   3   7   3    42869.04    41822.02    364.75 o 
   4   7   3     2598.82     2552.48     87.65 o 
   5   7   3      857.95      825.27     64.62 o 
   6   7   3     1373.42     1421.89     93.55 o 
   7   7   3      219.04      255.08     54.33 o 
   8   7   3     1021.64     1001.01     84.17 o 
   9   7   3     1623.82     1512.80    131.71 o 
  10   7   3        5.98      -31.16     74.38 o 
   0   8   3    24804.71    22813.20    294.61 o 
   1   8   3      751.92      739.70     35.54 o 
   2   8   3    19138.02    19052.59    188.14 o 
   3   8   3      414.13      484.33     41.95 o 
   4   8   3    18797.78    18211.49    222.60 o 
   5   8   3     3598.23     3752.44     90.60 o 
   6   8   3      702.37      887.94     65.07 o 
   7   8   3      271.13      261.04     80.21 o 
   8   8   3       14.92      -54.90     56.85 o 
   9   8   3      370.58      249.24     79.63 o 
  10   8   3     1687.07     1694.54    146.54 o 
   1   9   3    17117.98    17142.32    165.89 o 
   2   9   3     3914.78     3757.60     81.38 o 
   3   9   3     2642.28     2322.41     68.61 o 
   4   9   3      519.29      564.39     46.76 o 
   5   9   3      418.94      547.56     59.10 o 
   6   9   3      479.09      389.47     62.24 o 
   7   9   3     3846.66     3833.95    146.47 o 
   8   9   3      204.83      227.61     78.11 o 
   9   9   3       74.31      112.05     75.82 o 
  10   9   3       13.57       -2.11     84.11 o 
   0  10   3    15534.46    15914.82    234.86 o 
   1  10   3     1598.17     1477.35     47.70 o 
   2  10   3     1759.82     1709.65     50.74 o 
   3  10   3      338.26      393.31     45.12 o 
   4  10   3      658.42      717.60     51.49 o 
   5  10   3        5.28      -27.59     50.68 o 
   6  10   3     2051.70     2269.97    102.67 o 
   7  10   3      144.86      211.56     66.88 o 
   8  10   3     1559.87     1558.13    119.68 o 
   9  10   3        0.25       26.79     74.09 o 
   1  11   3     2599.20     2615.44     61.27 o 
   2  11   3       82.00       80.70     29.18 o 
   3  11   3       36.41       -3.75     34.35 o 
   4  11   3     1720.40     1817.15     70.06 o 
   5  11   3     1259.51     1288.53     90.76 o 
   6  11   3       67.66       16.38     62.76 o 
   7  11   3      368.60      466.91     75.60 o 
   8  11   3      300.22      139.25     72.51 o 
   9  11   3       16.38       54.29     82.57 o 
   0  12   3    12987.57    13550.94    222.38 o 
   1  12   3     2419.83     2259.17     67.18 o 
   2  12   3     2517.09     2308.99     68.86 o 
   3  12   3        7.50       12.60     30.40 o 
   4  12   3       56.50       42.79     41.45 o 
   5  12   3      964.36      905.80     92.19 o 
   6  12   3     4758.10     4729.37    164.65 o 
   7  12   3       61.19       46.32     69.46 o 
   8  12   3      647.76      660.12    119.29 o 
   9  12   3       99.58       90.09     91.78 o 
   1  13   3      711.19      815.76     50.07 o 
   2  13   3     1055.86      967.15     51.57 o 
   3  13   3     5137.64     5089.58     90.72 o 
   4  13   3      392.26      342.13     56.04 o 
   5  13   3      143.62       62.36     74.77 o 
   6  13   3       67.38       23.33     78.89 o 
   7  13   3      953.39      898.88    108.07 o 
   8  13   3      241.32      271.70     97.77 o 
   9  13   3      400.48      400.68    108.26 o 
   0  14   3      431.64      481.30     70.58 o 
   1  14   3     1288.65     1261.87     60.11 o 
   2  14   3     3282.99     3349.87     83.87 o 
   3  14   3      212.70      210.85     38.60 o 
   4  14   3     5880.24     6129.28    156.25 o 
   5  14   3      203.96       97.50     70.79 o 
   6  14   3      220.05      125.60     75.21 o 
   7  14   3        8.57       49.24     74.64 o 
   8  14   3      121.64      261.93     99.60 o 
   9  14   3       31.80      144.18    125.65 o 
   1  15   3       81.08      139.64     38.92 o 
   2  15   3        0.73      -10.45     34.76 o 
   3  15   3       21.29       57.19     41.68 o 
   4  15   3       11.27       69.85     46.75 o 
   5  15   3       81.90       55.78     64.40 o 
   6  15   3        0.45      -47.05     73.89 o 
   7  15   3       85.43       49.95     83.77 o 
   8  15   3       12.33       -8.15     85.16 o 
   0  16   3     1040.00     1104.50     87.54 o 
   1  16   3      329.46      342.26     47.58 o 
   2  16   3     3276.70     3255.39     84.38 o 
   3  16   3      311.49      199.09     56.81 o 
   4  16   3     1692.62     1582.06     90.87 o 
   5  16   3      347.66      273.22     78.80 o 
   6  16   3       95.37       84.36     76.21 o 
   7  16   3       23.23       54.84     82.51 o 
   8  16   3      520.50      465.89    113.00 o 
   1  17   3      111.32       21.24     38.96 o 
   2  17   3      902.20      874.98     62.48 o 
   3  17   3     1400.92     1204.91     77.78 o 
   4  17   3       73.90      129.02     54.74 o 
   5  17   3        0.00      -39.11     60.74 o 
   6  17   3       89.43      121.13     81.97 o 
   7  17   3      191.88      125.40     90.62 o 
   0  18   3     6411.04     6784.07    214.44 o 
   1  18   3      365.38      390.49     50.79 o 
   2  18   3      338.37      298.99     55.13 o 
   3  18   3       78.88        6.58     50.88 o 
   4  18   3       71.02      -51.25     51.25 o 
   5  18   3      266.28      168.01     79.99 o 
   6  18   3     1870.48     2190.12    178.45 o 
   7  18   3        8.60      -79.83     79.83 o 
   1  19   3      463.37      437.37     67.80 o 
   2  19   3       74.12       17.28     47.19 o 
   3  19   3       14.65      -34.34     51.50 o 
   4  19   3        1.72      -32.89     59.43 o 
   5  19   3        4.21       47.11     78.18 o 
   6  19   3      105.18       64.90     86.77 o 
   7  19   3      198.50       90.20     98.00 o 
   0  20   3     1532.60     1680.24    128.43 o 
   1  20   3       10.96      -15.55     47.39 o 
   2  20   3      250.63      166.99     55.69 o 
   3  20   3        1.11      101.45     57.44 o 
   4  20   3      630.86      701.52     99.40 o 
   5  20   3       16.26       13.49     78.80 o 
   6  20   3      596.90      536.12    112.30 o 
   1  21   3      615.17      637.05     70.42 o 
   2  21   3      170.29      113.06     56.90 o 
   3  21   3       11.03      -64.35     64.35 o 
   4  21   3       56.07        5.36     75.16 o 
   5  21   3      260.16      198.42     96.54 o 
   0  22   3       38.83      127.22     94.08 o 
   1  22   3      195.99       99.43     59.64 o 
   2  22   3      708.98      792.15     84.31 o 
   3  22   3        7.81       47.87     72.36 o 
   4  22   3      960.78     1135.79    121.77 o 
   5  22   3       96.02      124.66    100.45 o 
   1  23   3        7.64       17.32     65.07 o 
   2  23   3       98.98       94.27     75.04 o 
   3  23   3     1085.60     1069.17    115.80 o 
   4  23   3       75.29        5.10     88.61 o 
   0  24   3      508.55      449.05    119.95 o 
   1  24   3       15.51      137.02     85.75 o 
   2  24   3       97.67      158.17     87.34 o 
   0   0   4     8626.57     7373.95    226.67 o 
   1   0   4     5242.04     5081.23     94.53 o 
   2   0   4    14497.99    14885.62    206.77 o 
   3   0   4     2776.63     3344.86     91.25 o 
   4   0   4    63382.92    62182.73    829.60 o 
   5   0   4      560.73      595.72     73.26 o 
   6   0   4     1202.36     1272.23    105.20 o 
   7   0   4      911.32      765.02    109.86 o 
   8   0   4      223.70      190.04     97.46 o 
   9   0   4       16.99       17.03     87.08 o 
  10   0   4     3555.19     4626.20    213.63 o 
   1   1   4    10668.43    11482.74    116.92 o 
   2   1   4     8236.52     9231.95    101.56 o 
   3   1   4    28129.09    28286.88    274.49 o 
   4   1   4       65.85       58.34     30.12 o 
   5   1   4        0.28       25.36     33.03 o 
   6   1   4       86.06       59.43     39.13 o 
   7   1   4     3463.59     3383.00     95.15 o 
   8   1   4      111.22       92.13     48.54 o 
   9   1   4      846.91      991.79     95.73 o 
  10   1   4        7.71      -30.04     68.92 o 
   0   2   4   105974.97   116202.30   1826.49 o 
   1   2   4    34477.01    36044.80    305.54 o 
   2   2   4     3756.71     3905.04     67.01 o 
   3   2   4       57.71      113.40     29.57 o 
   4   2   4       63.92       53.87     28.43 o 
   5   2   4      698.97      729.80     49.64 o 
   6   2   4     8237.05     8136.29    134.69 o 
   7   2   4        3.60      -47.51     47.51 o 
   8   2   4     1905.78     1946.33     86.85 o 
   9   2   4       24.29       63.03     56.10 o 
  10   2   4      100.05      229.86     73.37 o 
   1   3   4       53.93       45.73     26.00 o 
   2   3   4     3621.69     3718.69     58.98 o 
   3   3   4     5617.45     5636.27     85.94 o 
   4   3   4      851.56      899.81     52.47 o 
   5   3   4      212.09      242.27     38.43 o 
   6   3   4       10.86      -28.39     37.73 o 
   7   3   4        1.11       63.73     44.53 o 
   8   3   4      290.56      356.49     56.73 o 
   9   3   4      354.19      283.31     69.83 o 
  10   3   4        2.14      -64.49     64.49 o 
   0   4   4    25457.08    26273.99    354.44 o 
   1   4   4      317.81      323.61     23.54 o 
   2   4   4     4932.14     5380.22     96.31 o 
   3   4   4     1407.77     1435.15     45.10 o 
   4   4   4       35.18       82.68     43.83 o 
   5   4   4     1372.48     1422.65     60.39 o 
   6   4   4    12508.51    11864.19    168.83 o 
   7   4   4       12.82       12.06     42.66 o 
   8   4   4     1099.48     1193.98     76.92 o 
   9   4   4      248.91      240.97     71.89 o 
  10   4   4       44.39      138.74     75.29 o 
   1   5   4    53681.97    55119.41    483.87 o 
   2   5   4     7154.26     6596.81     87.35 o 
   3   5   4    27822.42    25721.89    246.56 o 
   4   5   4      621.63      684.65     45.37 o 
   5   5   4     1512.82     1450.98     65.65 o 
   6   5   4       43.43       -8.22     39.27 o 
   7   5   4     8747.81     8596.81    149.25 o 
   8   5   4       60.03       39.26     55.40 o 
   9   5   4      146.43       93.08     62.44 o 
  10   5   4        5.13        7.81     72.20 o 
   0   6   4     9155.49     7956.49    128.26 o 
   1   6   4     2167.47     2314.34     50.56 o 
   2   6   4    20906.09    20510.75    204.13 o 
   3   6   4       62.55       99.97     25.32 o 
   4   6   4    20102.40    19386.90    227.02 o 
   5   6   4      100.21       84.11     38.56 o 
   6   6   4      612.36      563.43     53.27 o 
   7   6   4        1.79       15.97     49.80 o 
   8   6   4      148.86       66.43     57.68 o 
   9   6   4       30.34      -58.66     58.66 o 
  10   6   4     1819.21     1893.51    129.80 o 
   1   7   4      488.89      495.36     31.08 o 
   2   7   4       13.22       18.26     31.53 o 
   3   7   4     9270.31     9256.29    124.09 o 
   4   7   4      580.70      667.58     50.65 o 
   5   7   4     3131.70     3133.55     80.98 o 
   6   7   4       38.10       41.14     40.70 o 
   7   7   4       89.76       54.39     55.63 o 
   8   7   4      180.08      239.78     63.85 o 
   9   7   4      479.42      491.63     85.13 o 
  10   7   4        4.87       45.90     79.97 o 
   0   8   4      814.04      958.41     56.45 o 
   1   8   4     3171.45     2877.10     56.10 o 
   2   8   4     5178.50     5137.27     90.10 o 
   3   8   4      342.51      309.37     49.29 o 
   4   8   4     3372.26     3381.78     79.24 o 
   5   8   4      785.83      779.29     74.31 o 
   6   8   4      103.35       72.19     45.17 o 
   7   8   4       19.30       73.79     53.90 o 
   8   8   4      676.14      717.73     86.24 o 
   9   8   4       22.51       25.49     67.49 o 
  10   8   4      329.82      185.88     84.79 o 
   1   9   4      302.02      402.28     38.63 o 
   2   9   4     7204.12     6902.45     98.68 o 
   3   9   4    15434.99    15781.58    191.51 o 
   4   9   4      108.33      130.69     34.25 o 
   5   9   4     1752.69     1593.29     92.31 o 
   6   9   4      984.14      900.72     77.29 o 
   7   9   4      188.84      253.68     68.40 o 
   8   9   4      280.28      217.36     71.86 o 
   9   9   4     1464.66     1394.41    124.02 o 
  10   9   4        2.79       80.37     88.61 o 
   0  10   4    24711.41    23504.75    316.65 o 
   1  10   4     1602.20     1463.85     48.71 o 
   2  10   4      196.68      185.14     29.99 o 
   3  10   4     1585.47     1562.11     70.41 o 
   4  10   4     3583.25     3426.30    103.66 o 
   5  10   4     1882.93     1817.15     87.22 o 
   6  10   4     6549.40     6591.71    171.14 o 
   7  10   4       15.95       -1.13     56.77 o 
   8  10   4      659.08      746.15    134.54 o 
   9  10   4      224.44      307.83     83.53 o 
   1  11   4    10942.11    10468.61    129.64 o 
   2  11   4      166.26      247.15     32.87 o 
   3  11   4       30.31        6.04     38.86 o 
   4  11   4      251.21      274.37     47.98 o 
   5  11   4     1835.54     1933.70    125.31 o 
   6  11   4        9.99        4.79     56.06 o 
   7  11   4     4172.02     4120.58    141.36 o 
   8  11   4      107.68      -24.18     65.93 o 
   9  11   4       13.42      -71.83     71.83 o 
   0  12   4      767.19      913.92     70.01 o 
   1  12   4       38.73       -2.91     30.69 o 
   2  12   4      900.40     1006.97     50.15 o 
   3  12   4       81.44       18.74     38.48 o 
   4  12   4     1930.79     2200.16     87.08 o 
   5  12   4        0.03       40.46     68.01 o 
   6  12   4       43.36       78.35     65.98 o 
   7  12   4        0.34       31.26     67.34 o 
   8  12   4       40.17      -57.90     75.43 o 
   9  12   4       10.92      -78.58     78.58 o 
   1  13   4     5372.40     5130.47    103.01 o 
   2  13   4     2164.19     2084.15     64.45 o 
   3  13   4      611.09      577.91     50.46 o 
   4  13   4      210.02      171.24     51.05 o 
   5  13   4     2569.78     2466.00    145.38 o 
   6  13   4       36.55       64.85     69.09 o 
   7  13   4     1341.28     1371.81    125.20 o 
   8  13   4       16.58      -36.95     77.72 o 
   9  13   4       27.98       80.63     93.46 o 
   0  14   4     5182.07     4868.03    161.51 o 
   1  14   4     1134.28     1127.81     57.21 o 
   2  14   4     1525.93     1576.16     63.74 o 
   3  14   4       24.11        2.81     43.21 o 
   4  14   4     1541.85     1567.16     82.94 o 
   5  14   4      818.59     1014.73    103.73 o 
   6  14   4      944.56     1006.86    119.49 o 
   7  14   4       78.61       60.03     74.90 o 
   8  14   4       48.18      146.88     95.07 o 
   1  15   4       44.80       27.56     35.98 o 
   2  15   4     1205.38     1048.58     58.08 o 
   3  15   4    11865.25    11786.54    215.47 o 
   4  15   4      590.27      713.45     70.06 o 
   5  15   4      712.77      646.92     79.99 o 
   6  15   4      381.11      187.21     77.14 o 
   7  15   4        6.48        9.97     74.89 o 
   8  15   4      413.95      272.94    101.52 o 
   0  16   4     1904.31     1895.59    106.85 o 
   1  16   4      502.85      531.16     62.33 o 
   2  16   4      163.69      134.32     48.13 o 
   3  16   4        0.94       30.79     45.74 o 
   4  16   4     1172.34     1062.94     79.67 o 
   5  16   4      453.89      402.12     75.02 o 
   6  16   4      223.40      206.48     82.05 o 
   7  16   4       66.85       83.79     86.59 o 
   8  16   4       92.50       38.48     96.13 o 
   1  17   4     3073.32     3291.74     87.59 o 
   2  17   4      376.12      367.08     56.17 o 
   3  17   4      540.96      404.22     58.04 o 
   4  17   4       39.39       43.91     52.01 o 
   5  17   4      270.32      222.80     70.97 o 
   6  17   4       68.33       66.49     79.68 o 
   7  17   4     1112.52     1155.90    149.52 o 
   0  18   4        0.88      -50.63     66.18 o 
   1  18   4       62.52       27.96     42.71 o 
   2  18   4      200.05      263.55     55.72 o 
   3  18   4       16.78       32.06     51.45 o 
   4  18   4      298.50      224.22     62.64 o 
   5  18   4       26.27       34.03     66.74 o 
   6  18   4       37.04      -74.19     74.19 o 
   7  18   4       10.14       25.15     84.34 o 
   1  19   4     2789.68     2758.81     98.07 o 
   2  19   4      296.91      254.51     56.21 o 
   3  19   4       41.03        5.15     53.29 o 
   4  19   4      169.44      146.32     60.26 o 
   5  19   4      929.65      983.47    113.96 o 
   6  19   4       25.38      154.90     89.51 o 
   0  20   4     2905.41     2860.64    181.55 o 
   1  20   4      453.22      531.13     64.67 o 
   2  20   4        0.29       17.53     52.01 o 
   3  20   4       97.09       70.06     58.52 o 
   4  20   4      111.19       95.19     66.50 o 
   5  20   4      258.24      221.50     91.34 o 
   6  20   4      785.53      657.64    119.43 o 
   1  21   4       47.69       -5.98     52.90 o 
   2  21   4      415.08      440.67     71.65 o 
   3  21   4     1874.25     1962.43    110.42 o 
   4  21   4        3.25      -70.63     70.63 o 
   5  21   4      289.46      270.57     91.41 o 
   0  22   4       26.40       74.41     93.23 o 
   1  22   4      212.65      240.19     66.75 o 
   2  22   4      311.33      353.09     73.56 o 
   3  22   4       66.73       23.42     72.95 o 
   4  22   4      378.05      216.90     89.07 o 
   5  22   4       48.24      -81.64     81.64 o 
   1  23   4       99.55       86.48     65.89 o 
   2  23   4       23.45      -23.18     70.49 o 
   3  23   4      550.83      405.56     99.34 o 
   4  23   4        5.57      -17.29     79.25 o 
   0  24   4        6.38      141.91    104.72 o 
   1  24   4       10.59       17.76     74.18 o 
   2  24   4      440.29      461.04    118.16 o 
   1   1   5     1941.41     2002.78     46.24 o 
   2   1   5     1087.58     1002.30     35.87 o 
   3   1   5    20109.06    20834.71    206.46 o 
   4   1   5     2346.76     2320.15     82.32 o 
   5   1   5     4076.83     4135.56     87.28 o 
   6   1   5      504.80      476.60     51.25 o 
   7   1   5     2070.45     1995.60     92.34 o 
   8   1   5     1111.06     1212.98     75.46 o 
   9   1   5      779.57      831.78     78.78 o 
  10   1   5        2.95       35.19     73.20 o 
   0   2   5      559.44      638.79     46.81 o 
   1   2   5      145.62       58.68     19.94 o 
   2   2   5     2809.66     2761.89     46.42 o 
   3   2   5      164.51       71.28     33.57 o 
   4   2   5       25.48       -1.76     27.63 o 
   5   2   5     6847.61     6732.31    129.61 o 
   6   2   5       13.46        5.69     36.69 o 
   7   2   5     1132.15     1123.75     69.65 o 
   8   2   5      299.96      281.84     53.39 o 
   9   2   5      590.54      642.89     79.96 o 
  10   2   5       87.21       62.27     75.02 o 
   1   3   5     6810.89     7236.45     85.42 o 
   2   3   5    25332.56    25866.36    239.43 o 
   3   3   5    11665.28    11966.51    180.70 o 
   4   3   5     5775.64     5551.29     94.30 o 
   5   3   5     3238.99     3170.26     77.76 o 
   6   3   5     1196.67     1128.37     63.72 o 
   7   3   5     2560.95     2525.90     83.81 o 
   8   3   5     1674.13     1668.59     88.70 o 
   9   3   5      193.06      159.64     63.70 o 
  10   3   5        5.29       34.96     73.82 o 
   0   4   5     1472.19     1533.38     59.05 o 
   1   4   5      711.86      658.06     31.11 o 
   2   4   5     2232.00     2379.69     55.95 o 
   3   4   5     3709.95     3785.66     63.85 o 
   4   4   5      269.36      269.74     34.02 o 
   5   4   5     2066.85     1852.51     63.76 o 
   6   4   5     1031.44     1022.33     84.56 o 
   7   4   5        8.22      -39.65     41.06 o 
   8   4   5      124.76       90.80     57.01 o 
   9   4   5      116.72       22.94     61.40 o 
  10   4   5       19.76       55.63     72.90 o 
   1   5   5    32460.00    34036.50    331.48 o 
   2   5   5      605.44      527.43     42.55 o 
   3   5   5     1652.06     1774.74     59.30 o 
   4   5   5     3043.70     3137.40     77.96 o 
   5   5   5      128.76       89.59     43.59 o 
   6   5   5      128.06      130.35     41.37 o 
   7   5   5     2763.09     2846.32    121.12 o 
   8   5   5      125.07      135.07     57.48 o 
   9   5   5      664.59      733.49     91.07 o 
  10   5   5        5.88      -27.23     69.89 o 
   0   6   5    25605.48    26733.30    326.43 o 
   1   6   5    10236.64    10220.76    136.42 o 
   2   6   5       65.02       90.10     26.92 o 
   3   6   5      546.28      554.82     39.44 o 
   4   6   5        1.92      -29.82     29.82 o 
   5   6   5     5709.48     5466.14    102.89 o 
   6   6   5     4138.96     4195.22     97.41 o 
   7   6   5      439.60      380.63     63.77 o 
   8   6   5      305.57      246.62     63.38 o 
   9   6   5      501.04      478.00     83.66 o 
  10   6   5        0.81       -7.14     74.84 o 
   1   7   5      963.48      925.83     36.12 o 
   2   7   5    25156.65    23950.81    274.45 o 
   3   7   5    14182.14    14000.24    162.52 o 
   4   7   5     3992.93     3993.14    100.74 o 
   5   7   5      546.20      542.54     53.88 o 
   6   7   5     2000.97     1812.52    114.56 o 
   7   7   5      126.57      126.00     58.32 o 
   8   7   5     1918.26     1967.24    155.01 o 
   9   7   5      710.22      745.87     93.55 o 
  10   7   5       13.57       36.02     83.25 o 
   0   8   5     1590.73     1773.13     76.31 o 
   1   8   5    34596.31    33500.61    307.66 o 
   2   8   5     4892.56     4692.39     93.85 o 
   3   8   5     1225.00     1318.04     49.65 o 
   4   8   5     3496.65     3319.72     81.75 o 
   5   8   5     7479.87     7207.51    157.20 o 
   6   8   5      471.53      417.55     61.66 o 
   7   8   5      268.37      226.87     74.83 o 
   8   8   5      279.29      290.61     72.16 o 
   9   8   5      525.15      712.93     91.92 o 
  10   8   5      398.89      269.66     91.05 o 
   1   9   5     4174.48     4050.19     69.78 o 
   2   9   5     1113.21     1112.25     45.13 o 
   3   9   5      512.58      506.57     42.18 o 
   4   9   5      609.15      681.55     51.41 o 
   5   9   5      911.58     1056.26     88.33 o 
   6   9   5       50.79      113.81     58.78 o 
   7   9   5      775.69      749.10     83.62 o 
   8   9   5      192.19      158.61     89.36 o 
   9   9   5      145.70      251.32     79.41 o 
  10   9   5        1.96      100.50     84.52 o 
   0  10   5     3488.61     3644.34    107.67 o 
   1  10   5      452.04      475.17     35.69 o 
   2  10   5     3279.17     3053.43     64.41 o 
   3  10   5      859.17      863.47     52.09 o 
   4  10   5     5059.37     5085.62    103.56 o 
   5  10   5      502.20      597.37     80.91 o 
   6  10   5      483.74      534.47     82.34 o 
   7  10   5       69.51       66.95     60.01 o 
   8  10   5      271.20       54.61     67.47 o 
   9  10   5       16.46       -5.30     71.96 o 
   1  11   5     1414.86     1376.62     50.45 o 
   2  11   5    11387.04    10638.73    131.19 o 
   3  11   5      110.82       43.63     40.89 o 
   4  11   5     1519.73     1592.57     79.93 o 
   5  11   5     1243.52     1369.03    140.65 o 
   6  11   5      933.59      879.67     88.77 o 
   7  11   5     1142.01     1347.51    133.87 o 
   8  11   5      851.20      885.66     96.48 o 
   9  11   5        7.86      -26.61     73.73 o 
   0  12   5    12800.44    12343.22    210.45 o 
   1  12   5     6391.86     6102.04     98.07 o 
   2  12   5     1458.32     1399.48     53.64 o 
   3  12   5     2537.12     2446.03     99.45 o 
   4  12   5      400.43      334.16     55.59 o 
   5  12   5     6810.34     6889.31    206.35 o 
   6  12   5     2955.64     3150.45    143.27 o 
   7  12   5      338.35      168.86     85.85 o 
   8  12   5      631.11      635.41    102.68 o 
   9  12   5      525.77      657.21    101.72 o 
   1  13   5      108.41       58.45     33.59 o 
   2  13   5     8824.15     8476.97    121.53 o 
   3  13   5     1985.91     1892.05     78.05 o 
   4  13   5     2697.85     2432.14    104.52 o 
   5  13   5       56.72      -37.42     57.40 o 
   6  13   5     1383.64     1473.98    162.02 o 
   7  13   5       93.78      163.38     79.34 o 
   8  13   5     1591.84     2029.57    194.86 o 
   9  13   5      150.07       86.36     97.88 o 
   0  14   5     1297.41     1526.94    113.81 o 
   1  14   5     1312.76     1320.05     59.87 o 
   2  14   5     2301.03     2251.56     67.72 o 
   3  14   5      225.13      316.02     68.92 o 
   4  14   5     3622.02     3500.34    134.32 o 
   5  14   5     1362.15     1221.07     98.34 o 
   6  14   5      557.83      482.00     97.81 o 
   7  14   5        7.03      153.69     90.83 o 
   8  14   5      268.59      364.76     98.19 o 
   1  15   5      146.72       78.67     37.43 o 
   2  15   5       39.24       50.83     43.64 o 
   3  15   5      464.15      454.36     56.61 o 
   4  15   5       14.04       15.85     45.90 o 
   5  15   5       12.12       24.64     57.70 o 
   6  15   5      123.41       39.10     71.99 o 
   7  15   5        5.28       24.31     96.66 o 
   8  15   5        0.52      -83.68     83.68 o 
   0  16   5      442.96      451.55     68.75 o 
   1  16   5     1277.89     1421.04     66.26 o 
   2  16   5     2116.18     2093.13     87.03 o 
   3  16   5       39.44       77.08     50.57 o 
   4  16   5     2745.23     2779.82    105.64 o 
   5  16   5      770.12      821.03    117.10 o 
   6  16   5      314.99      263.46     86.73 o 
   7  16   5      329.73      481.20    106.56 o 
   8  16   5      222.46      127.12     97.50 o 
   1  17   5      153.91      134.58     45.30 o 
   2  17   5     2443.57     2656.83     95.71 o 
   3  17   5      647.34      625.05     74.66 o 
   4  17   5     1145.89     1305.47     92.13 o 
   5  17   5      191.40      123.33     65.81 o 
   6  17   5      274.35      341.19     91.48 o 
   7  17   5      111.59      162.46     87.29 o 
   0  18   5     5228.63     5503.52    159.57 o 
   1  18   5     2029.65     2235.05     98.76 o 
   2  18   5      545.42      572.51     66.85 o 
   3  18   5      236.33      230.33     59.70 o 
   4  18   5       69.74       21.61     55.21 o 
   5  18   5     1609.62     1468.43    157.33 o 
   6  18   5     1173.11     1196.00    127.70 o 
   7  18   5       30.72       -2.47     88.90 o 
   1  19   5      418.03      398.89     61.11 o 
   2  19   5     1120.25     1121.18     79.10 o 
   3  19   5        3.70       43.69     55.00 o 
   4  19   5       62.87      109.68     61.00 o 
   5  19   5      106.93      131.53     73.28 o 
   6  19   5      294.40      391.36     96.05 o 
   0  20   5     1121.34     1170.22    113.71 o 
   1  20   5       63.58       64.62     52.08 o 
   2  20   5      473.80      437.24     69.00 o 
   3  20   5       57.79       31.70     56.00 o 
   4  20   5      530.96      480.86     80.38 o 
   5  20   5        5.81       86.08     82.46 o 
   6  20   5      284.64      177.06     95.27 o 
   1  21   5      366.75      348.65     65.74 o 
   2  21   5      247.20      217.03     64.63 o 
   3  21   5       36.91      -62.67     62.67 o 
   4  21   5      268.32      449.59    132.64 o 
   5  21   5      213.07      144.87     91.69 o 
   0  22   5       53.86       60.01     94.16 o 
   1  22   5      764.97      703.64     85.69 o 
   2  22   5      486.90      531.41     82.85 o 
   3  22   5       55.08       32.19     68.41 o 
   4  22   5      447.50      417.69     98.90 o 
   1  23   5       89.16       86.08     73.61 o 
   2  23   5      637.83      910.71     96.46 o 
   3  23   5      499.51      442.14     95.86 o 
   0  24   5      229.36      130.65    136.50 o 
   1  24   5      150.75      198.17     81.51 o 
   2  24   5      127.82       69.35     86.88 o 
   0   0   6    52840.42    50529.65    834.05 o 
   1   0   6    20220.28    19669.47    313.55 o 
   2   0   6      191.15      356.76     52.16 o 
   3   0   6      513.60      576.21     50.87 o 
   4   0   6      218.41      194.69     47.17 o 
   5   0   6    15541.12    15092.88    261.64 o 
   6   0   6    17370.77    16430.91    294.12 o 
   7   0   6     1550.79     1621.62    109.18 o 
   8   0   6     1547.74     1767.11    120.58 o 
   9   0   6     1113.91      939.74    123.38 o 
  10   0   6       60.38      105.20    114.71 o 
   1   1   6     8179.47     8231.36    108.57 o 
   2   1   6    18501.63    18693.40    179.79 o 
   3   1   6    12860.91    12657.06    136.46 o 
   4   1   6     3745.84     3551.69     74.36 o 
   5   1   6       78.33      118.03     36.27 o 
   6   1   6     2357.97     2305.49     76.34 o 
   7   1   6     3343.00     3125.95     92.24 o 
   8   1   6     2151.88     2210.40     90.06 o 
   9   1   6       80.56       72.67     62.32 o 
  10   1   6        0.15       93.22     79.92 o 
   0   2   6      787.24      760.35     46.07 o 
   1   2   6     9445.02     9359.96    107.24 o 
   2   2   6    13882.11    14150.84    138.86 o 
   3   2   6     2069.98     2230.06     53.83 o 
   4   2   6    14800.03    14311.20    165.68 o 
   5   2   6     2766.58     2879.87     75.11 o 
   6   2   6      703.98      730.83     55.72 o 
   7   2   6       11.66       46.38     42.47 o 
   8   2   6      580.88      504.21     76.62 o 
   9   2   6      152.01       87.05     60.82 o 
  10   2   6      939.18     1167.01    112.46 o 
   1   3   6       26.18      -20.99     20.99 o 
   2   3   6     1642.50     1657.86     42.83 o 
   3   3   6      818.63      853.11     36.75 o 
   4   3   6      309.01      267.87     34.61 o 
   5   3   6     1402.43     1388.87     71.65 o 
   6   3   6      266.95      300.55     47.25 o 
   7   3   6      232.89      247.97     47.70 o 
   8   3   6      265.06      200.27     60.38 o 
   9   3   6       33.34      -31.56     53.87 o 
  10   3   6        2.59      -40.65     73.72 o 
   0   4   6     1538.13     1829.58     67.83 o 
   1   4   6    18926.27    18187.81    179.97 o 
   2   4   6     9464.00     8801.25    115.01 o 
   3   4   6       88.91       57.02     26.69 o 
   4   4   6    15595.51    14628.38    174.57 o 
   5   4   6     6777.14     6261.92    110.20 o 
   6   4   6       66.01       -5.25     36.77 o 
   7   4   6      953.92     1164.26     75.31 o 
   8   4   6      352.10      413.23     67.09 o 
   9   4   6      678.76      704.49     92.81 o 
  10   4   6     1016.03     1234.90    111.62 o 
   1   5   6     4338.31     4687.33     74.69 o 
   2   5   6    42770.70    41195.20    413.17 o 
   3   5   6    22924.06    22636.15    256.69 o 
   4   5   6     7904.41     7587.69    110.30 o 
   5   5   6     2577.08     2446.91     72.14 o 
   6   5   6     2020.91     1985.41     71.73 o 
   7   5   6     1297.81     1361.68     87.77 o 
   8   5   6     1812.76     2003.91    107.17 o 
   9   5   6      781.15      793.39    164.95 o 
  10   5   6        0.58      -36.15     69.26 o 
   0   6   6    69174.74    70842.66    832.30 o 
   1   6   6    15461.80    15488.91    171.52 o 
   2   6   6     4855.97     4781.24     95.38 o 
   3   6   6     2508.60     2421.13     63.28 o 
   4   6   6     4341.33     4486.62    105.37 o 
   5   6   6     5097.22     4990.30    125.75 o 
   6   6   6     5530.58     5281.27    128.53 o 
   7   6   6       13.61        2.35     49.92 o 
   8   6   6     2545.96     2474.13    121.16 o 
   9   6   6      544.55      607.12     88.75 o 
  10   6   6       15.77       64.02     75.73 o 
   1   7   6    19315.38    20223.80    200.53 o 
   2   7   6     4143.63     4160.01    105.96 o 
   3   7   6     1161.22     1069.01     61.78 o 
   4   7   6      292.30      340.38     37.70 o 
   5   7   6      928.39     1009.40     91.17 o 
   6   7   6      860.21      756.80     71.95 o 
   7   7   6     2166.28     2081.97    110.86 o 
   8   7   6      307.46      278.03     77.23 o 
   9   7   6      186.75      122.40     73.03 o 
  10   7   6       15.76      -10.06     74.49 o 
   0   8   6      176.25      274.59     43.29 o 
   1   8   6      897.88      986.50     40.40 o 
   2   8   6     7235.35     6659.12    113.88 o 
   3   8   6      105.47       91.05     37.35 o 
   4   8   6     1767.32     1750.31     60.64 o 
   5   8   6      686.22      726.51     66.92 o 
   6   8   6      878.19      986.18     95.93 o 
   7   8   6      208.27      125.79     60.56 o 
   8   8   6      107.91       83.12     64.71 o 
   9   8   6        2.96       41.24     70.14 o 
  10   8   6      169.83      103.32     82.25 o 
   1   9   6     7890.30     7591.89    115.23 o 
   2   9   6     4832.13     4690.51     97.99 o 
   3   9   6      419.44      473.86     46.52 o 
   4   9   6     1177.45     1204.32     54.13 o 
   5   9   6     2364.22     2310.38    111.48 o 
   6   9   6      649.28      623.13     79.35 o 
   7   9   6      726.97      818.93     85.96 o 
   8   9   6     1093.70     1034.04    129.11 o 
   9   9   6      137.88      158.79     74.56 o 
   0  10   6     1404.41     1296.22     80.75 o 
   1  10   6     6128.17     5864.03     88.84 o 
   2  10   6     2245.06     2175.59     89.29 o 
   3  10   6     2161.58     2133.39     75.08 o 
   4  10   6     4059.39     3986.55    152.58 o 
   5  10   6     4473.06     4135.35    141.89 o 
   6  10   6        7.19       -2.46     58.41 o 
   7  10   6       99.98       40.28     59.42 o 
   8  10   6       54.98       -0.07     63.60 o 
   9  10   6      457.66      256.68     83.68 o 
   1  11   6     1542.29     1543.90     58.03 o 
   2  11   6     3966.40     3635.82     68.94 o 
   3  11   6     6850.59     6675.21    130.13 o 
   4  11   6     1638.88     1806.63     92.16 o 
   5  11   6     2049.10     2052.72    128.39 o 
   6  11   6      423.94      504.16     79.26 o 
   7  11   6        4.39        9.66     58.39 o 
   8  11   6      794.47      898.53     98.09 o 
   9  11   6      633.58      668.68    101.79 o 
   0  12   6     1027.30      988.95     73.21 o 
   1  12   6      831.30      801.35     45.79 o 
   2  12   6      348.84      471.05     40.55 o 
   3  12   6      237.77      236.13     55.95 o 
   4  12   6       29.22       -4.55     51.29 o 
   5  12   6      875.02      822.08     88.91 o 
   6  12   6      576.39      570.82    128.40 o 
   7  12   6        6.92       -8.76     71.55 o 
   8  12   6      366.22      344.77     81.96 o 
   9  12   6      211.14       98.99     83.95 o 
   1  13   6     2745.51     2666.57     69.45 o 
   2  13   6     1513.34     1620.31     65.32 o 
   3  13   6     2488.69     2421.05     84.06 o 
   4  13   6      984.03      963.70     80.96 o 
   5  13   6      973.02      945.15    118.78 o 
   6  13   6       48.53       35.19     70.18 o 
   7  13   6     1062.42     1262.87    120.65 o 
   8  13   6       59.35      113.92     84.61 o 
   9  13   6      378.46      413.90    139.85 o 
   0  14   6       99.96       90.41     52.50 o 
   1  14   6     2548.35     2753.82     81.19 o 
   2  14   6       18.37       -9.25     39.72 o 
   3  14   6        0.21       -1.39     41.64 o 
   4  14   6      143.15      260.83     59.25 o 
   5  14   6     1113.99      996.44    105.21 o 
   6  14   6      185.83      129.96     78.63 o 
   7  14   6      372.55      423.97     95.50 o 
   8  14   6        5.32      -76.71     78.89 o 
   1  15   6     2993.74     2983.16     92.44 o 
   2  15   6     2667.01     2708.63    132.65 o 
   3  15   6      417.92      409.41     61.04 o 
   4  15   6     1070.03     1122.41     81.23 o 
   5  15   6     1527.59     1511.44    109.17 o 
   6  15   6      429.66      456.18     91.46 o 
   7  15   6     1370.42     1203.27    131.82 o 
   8  15   6      747.76      647.97    115.24 o 
   0  16   6      619.94      663.39     83.12 o 
   1  16   6     1257.97     1251.89     79.12 o 
   2  16   6      280.06      237.12     50.54 o 
   3  16   6      110.02       58.92     50.35 o 
   4  16   6        3.98      -46.79     46.79 o 
   5  16   6     1077.03     1376.76    132.63 o 
   6  16   6      192.02      212.63     86.50 o 
   7  16   6       53.58      189.50    110.62 o 
   8  16   6        1.95       32.77     95.00 o 
   1  17   6     1382.03     1454.97     79.00 o 
   2  17   6      352.18      235.27     50.80 o 
   3  17   6     1181.21     1174.81     88.88 o 
   4  17   6        2.77       43.85     54.09 o 
   5  17   6     1088.15      967.44     96.50 o 
   6  17   6      148.43       34.50     76.30 o 
   7  17   6      255.01      168.39     90.08 o 
   0  18   6      239.53      223.46     97.37 o 
   1  18   6      186.38      131.88     50.15 o 
   2  18   6       11.09       94.15     52.10 o 
   3  18   6       16.49       78.89     56.09 o 
   4  18   6       37.19       92.10     57.13 o 
   5  18   6      108.66      110.84     67.07 o 
   6  18   6      213.00      137.43     98.09 o 
   7  18   6       78.14       46.49     85.05 o 
   1  19   6      718.64      873.20     72.45 o 
   2  19   6      510.04      507.33     69.52 o 
   3  19   6     1270.15     1335.94     92.17 o 
   4  19   6      381.43      450.07     82.12 o 
   5  19   6      309.58      329.58     82.80 o 
   6  19   6       16.69       18.45     82.01 o 
   0  20   6      120.56      127.24     88.29 o 
   1  20   6     1028.88     1198.23     87.04 o 
   2  20   6      297.70      264.21     62.28 o 
   3  20   6       66.26       97.80     59.48 o 
   4  20   6      810.31      709.95     83.12 o 
   5  20   6      629.29      683.42    108.13 o 
   6  20   6        0.25      105.87     88.88 o 
   1  21   6      995.74      831.96     87.57 o 
   2  21   6      646.84      629.60     77.73 o 
   3  21   6       81.95       38.90     62.08 o 
   4  21   6       93.57       20.80     71.59 o 
   5  21   6      174.22       35.53     86.71 o 
   0  22   6      446.93      438.39    110.01 o 
   1  22   6       44.88       99.69     70.69 o 
   2  22   6      259.94      409.67     76.48 o 
   3  22   6       24.93       51.17     66.61 o 
   4  22   6       56.98       67.86     83.46 o 
   1  23   6      240.89      196.23     79.75 o 
   2  23   6       34.04       23.36     65.89 o 
   3  23   6       86.47      108.38     78.44 o 
   0  24   6      633.36      623.94    144.18 o 
   1  24   6      133.84      211.73     84.60 o 
   2  24   6      112.17       46.81     74.50 o 
   1   1   7    22297.12    21253.85    229.46 o 
   2   1   7     2169.00     2208.96     50.55 o 
   3   1   7       73.56       64.22     25.24 o 
   4   1   7      129.88      101.90     36.32 o 
   5   1   7     4584.83     4458.07     91.16 o 
   6   1   7      799.51      904.88     59.92 o 
   7   1   7     8171.31     7980.05    142.77 o 
   8   1   7      450.84      457.67     62.63 o 
   9   1   7       23.97       20.56     61.29 o 
  10   1   7        1.50       16.88     77.04 o 
   0   2   7    20078.28    19039.68    279.08 o 
   1   2   7     8705.07     8745.84    109.95 o 
   2   2   7     1344.26     1270.26     40.77 o 
   3   2   7      464.37      512.94     43.59 o 
   4   2   7     6444.79     6392.65     99.92 o 
   5   2   7     2423.26     2392.99     70.02 o 
   6   2   7    10210.64     9819.61    194.74 o 
   7   2   7       26.93        8.66     41.57 o 
   8   2   7      461.56      575.86     71.73 o 
   9   2   7      278.68      129.82     65.01 o 
  10   2   7     1199.29     1144.81    127.44 o 
   1   3   7     4465.79     4320.68     74.94 o 
   2   3   7     9748.38     9238.44    113.28 o 
   3   3   7    70185.65    68561.56    582.95 o 
   4   3   7     2740.09     2504.33     61.48 o 
   5   3   7     2839.93     2759.99     94.94 o 
   6   3   7      241.71      195.84     43.31 o 
   7   3   7     1100.40     1199.81     74.20 o 
   8   3   7      380.41      313.40     75.15 o 
   9   3   7     2212.35     2407.84    117.45 o 
  10   3   7        0.07      164.58     83.38 o 
   0   4   7    16705.96    17312.22    292.28 o 
   1   4   7     3727.90     3829.16     68.00 o 
   2   4   7     5771.42     5592.56     89.08 o 
   3   4   7      677.47      625.92     42.33 o 
   4   4   7     9998.39    10003.61    133.15 o 
   5   4   7     1808.49     1686.29     61.52 o 
   6   4   7      185.87      171.30     41.53 o 
   7   4   7       29.28       27.65     56.89 o 
   8   4   7        8.13       44.11     54.52 o 
   9   4   7      129.08      177.36     71.32 o 
  10   4   7      482.30      442.93    112.74 o 
   1   5   7    13445.23    13658.06    140.58 o 
   2   5   7        8.09        6.38     32.54 o 
   3   5   7     4413.78     4270.16     89.05 o 
   4   5   7      222.19      236.48     33.88 o 
   5   5   7      242.55      219.22     41.08 o 
   6   5   7      805.61      716.33     67.79 o 
   7   5   7     1906.66     1971.02     97.30 o 
   8   5   7      172.95      129.74     63.20 o 
   9   5   7      639.09      606.83     89.89 o 
  10   5   7       12.20       31.96     76.29 o 
   0   6   7     5628.39     6025.58    130.35 o 
   1   6   7      311.98      283.54     31.99 o 
   2   6   7    15182.22    15272.22    196.97 o 
   3   6   7      661.80      736.00     55.30 o 
   4   6   7     4756.83     4355.48    103.42 o 
   5   6   7      123.01      162.34     46.61 o 
   6   6   7      373.09      449.81     61.14 o 
   7   6   7        1.33      -26.04     70.71 o 
   8   6   7      300.15      276.32     72.28 o 
   9   6   7        0.50       20.97     69.39 o 
  10   6   7      667.57      610.48     96.29 o 
   1   7   7    25071.22    24770.36    254.82 o 
   2   7   7        7.81      -24.41     24.41 o 
   3   7   7     4654.27     4731.00    106.16 o 
   4   7   7      127.75      172.39     38.61 o 
   5   7   7     1414.87     1434.49     79.40 o 
   6   7   7      151.48      237.87     63.98 o 
   7   7   7     5764.68     6448.02    168.16 o 
   8   7   7       32.12       28.44     70.49 o 
   9   7   7       24.59       -7.07     67.60 o 
  10   7   7        4.44       62.18     76.73 o 
   0   8   7    53693.62    53180.57    615.72 o 
   1   8   7     3255.97     3386.80     63.45 o 
   2   8   7      281.82      359.73     39.21 o 
   3   8   7        4.33        6.00     49.17 o 
   4   8   7     2665.00     2763.25     97.41 o 
   5   8   7      375.30      351.32     67.90 o 
   6   8   7     6548.23     6887.28    175.07 o 
   7   8   7       39.08       54.87     59.87 o 
   8   8   7     1145.90     1244.60    102.04 o 
   9   8   7        6.05       26.76     76.16 o 
  10   8   7      163.16      235.65     85.15 o 
   1   9   7      445.52      503.81     35.12 o 
   2   9   7     3688.43     3490.07    109.16 o 
   3   9   7     6533.01     6576.30    139.03 o 
   4   9   7      692.77      684.63     66.71 o 
   5   9   7      681.40      659.80     79.48 o 
   6   9   7       84.39      -26.13     63.16 o 
   7   9   7       95.85       23.91     64.01 o 
   8   9   7       30.20       25.59     63.85 o 
   9   9   7      673.24      668.99     96.84 o 
   0  10   7     1524.80     1604.67     74.84 o 
   1  10   7      713.04      770.87     49.77 o 
   2  10   7     5470.81     5437.12    163.07 o 
   3  10   7      199.77      170.88     42.44 o 
   4  10   7     2420.02     2369.84     96.41 o 
   5  10   7      380.00      298.82     95.58 o 
   6  10   7      669.08      661.63     82.23 o 
   7  10   7       31.69       -0.17     58.39 o 
   8  10   7      137.31      115.31     70.20 o 
   9  10   7      162.33      147.79     78.12 o 
   1  11   7      839.09      874.02     47.80 o 
   2  11   7      720.13      714.96     45.00 o 
   3  11   7     6622.82     6188.42    125.04 o 
   4  11   7        1.82      -67.63     67.63 o 
   5  11   7      724.48      604.12     87.21 o 
   6  11   7      227.65      233.52     73.57 o 
   7  11   7      187.13      265.71     74.42 o 
   8  11   7        6.43      -10.46     67.71 o 
   9  11   7      468.64      340.73     91.25 o 
   0  12   7     2216.35     2097.08     88.44 o 
   1  12   7       40.72       43.23     31.39 o 
   2  12   7     5986.67     6155.61    118.31 o 
   3  12   7        0.26      -46.03     46.03 o 
   4  12   7    10522.28    10238.74    197.40 o 
   5  12   7        3.69      -35.89     55.89 o 
   6  12   7       89.39      -13.27     85.57 o 
   7  12   7       10.84      -16.72     64.04 o 
   8  12   7      295.08      397.59     85.03 o 
   9  12   7        4.18      -49.03     77.73 o 
   1  13   7     3567.43     3536.44     78.58 o 
   2  13   7      205.19      263.11     51.72 o 
   3  13   7     4362.16     4600.04    124.01 o 
   4  13   7        6.84        8.27     50.72 o 
   5  13   7      320.04      364.27     73.50 o 
   6  13   7        0.29       62.97     73.94 o 
   7  13   7     2047.64     2261.85    164.88 o 
   8  13   7       29.85      -76.15     76.15 o 
   0  14   7     7870.72     8413.12    177.89 o 
   1  14   7       58.29       -1.28     33.35 o 
   2  14   7     1629.75     1555.04     94.66 o 
   3  14   7       87.64       90.67     50.74 o 
   4  14   7       10.83      -15.74     49.60 o 
   5  14   7       85.54       47.22     63.54 o 
   6  14   7     2362.92     2510.81    149.31 o 
   7  14   7       14.17        6.52     74.85 o 
   8  14   7     1096.45     1255.09    132.25 o 
   1  15   7       55.42       46.27     48.02 o 
   2  15   7       28.86      -41.51     41.51 o 
   3  15   7       71.18       68.06     50.43 o 
   4  15   7       13.41      -12.24     48.26 o 
   5  15   7      167.66      198.60     72.89 o 
   6  15   7        0.63      -57.43     70.07 o 
   7  15   7       54.03       52.04     86.11 o 
   8  15   7        0.28       -2.84    103.44 o 
   0  16   7     6032.72     5922.35    177.28 o 
   1  16   7      101.70       59.32     65.34 o 
   2  16   7      374.63      322.75     54.34 o 
   3  16   7       74.29       12.50     47.80 o 
   4  16   7      311.86      376.83     64.04 o 
   5  16   7        1.31      -46.45     55.96 o 
   6  16   7     2635.20     2846.14    193.74 o 
   7  16   7       42.10       14.25     81.94 o 
   1  17   7      675.70      783.08     65.72 o 
   2  17   7        2.05      -42.04     57.37 o 
   3  17   7     1029.92     1034.12     81.52 o 
   4  17   7       39.67       94.89     56.67 o 
   5  17   7      186.10      165.43     78.25 o 
   6  17   7       36.49        7.86     74.75 o 
   7  17   7      653.15      940.82    139.98 o 
   0  18   7        3.11       41.26     95.86 o 
   1  18   7      121.38      190.48     51.67 o 
   2  18   7     1753.46     1905.58    103.43 o 
   3  18   7       19.51       76.97     53.85 o 
   4  18   7     3010.97     3009.15    117.32 o 
   5  18   7       44.31       -4.90     66.43 o 
   6  18   7        3.87       62.07     85.89 o 
   7  18   7        1.01      -79.98     79.98 o 
   1  19   7       58.42       82.51     55.08 o 
   2  19   7        0.68       53.25     54.62 o 
   3  19   7      811.16      813.35     81.67 o 
   4  19   7        0.76      -56.44     56.53 o 
   5  19   7      407.39      291.96     79.35 o 
   6  19   7        1.89       39.80     82.87 o 
   0  20   7      765.52      652.50    108.96 o 
   1  20   7        3.63       59.73     59.43 o 
   2  20   7      787.69      767.95     79.91 o 
   3  20   7       10.78       37.64     58.74 o 
   4  20   7      262.72      237.87     71.05 o 
   5  20   7       17.22       14.06     74.60 o 
   6  20   7      109.79       35.38     89.79 o 
   1  21   7        4.01      -62.98     62.98 o 
   2  21   7       60.35       -1.54     64.07 o 
   3  21   7     1287.41     1537.30    104.12 o 
   4  21   7       23.66       82.03     66.22 o 
   5  21   7        4.12      -36.31     82.05 o 
   0  22   7     2659.93     2773.10    245.44 o 
   1  22   7       12.67       98.75     70.93 o 
   2  22   7       28.62       64.86     66.53 o 
   3  22   7        0.18      -27.70     66.30 o 
   4  22   7       12.95      -21.61     71.77 o 
   1  23   7      937.57      993.44    105.96 o 
   2  23   7        0.39       -8.38     69.38 o 
   3  23   7       60.83      111.77     73.99 o 
   0  24   7        4.86      -86.75    110.46 o 
   1  24   7        8.90      -73.60     73.60 o 
   0   0   8    25096.68    24557.36    453.38 o 
   1   0   8     7113.57     7541.19    197.13 o 
   2   0   8      173.13      170.09     44.58 o 
   3   0   8      664.21      905.10     61.54 o 
   4   0   8     2523.18     2438.94    100.59 o 
   5   0   8     1357.75     1418.13     88.64 o 
   6   0   8    12446.09    12617.01    248.56 o 
   7   0   8      294.17      182.16     66.41 o 
   8   0   8      668.17      571.29    100.07 o 
   9   0   8      396.61      487.64    126.02 o 
  10   0   8        9.89      164.55    113.47 o 
   1   1   8     1355.15     1262.92     45.97 o 
   2   1   8     3774.49     3773.35     70.72 o 
   3   1   8     2886.99     2857.35     62.21 o 
   4   1   8     1603.86     1677.21     52.49 o 
   5   1   8      679.06      685.63     49.48 o 
   6   1   8      142.34       99.82     45.09 o 
   7   1   8     1094.69     1265.93     72.13 o 
   8   1   8      257.33      212.78     54.67 o 
   9   1   8      255.08      299.71     74.87 o 
  10   1   8        1.35       -9.67     85.06 o 
   0   2   8     4333.91     4228.77    127.42 o 
   1   2   8      989.54      947.29     40.52 o 
   2   2   8    10471.25    10665.99    128.81 o 
   3   2   8      725.49      785.78     38.83 o 
   4   2   8     6313.10     6131.22     98.29 o 
   5   2   8        2.79      -31.50     31.50 o 
   6   2   8     1675.76     1723.82     71.84 o 
   7   2   8       69.49       32.55     45.85 o 
   8   2   8     1229.17     1200.27     98.98 o 
   9   2   8        0.18      122.49     67.03 o 
  10   2   8      394.52      483.62    104.97 o 
   1   3   8     5312.66     5637.72     88.19 o 
   2   3   8     1570.44     1475.92     48.80 o 
   3   3   8     1929.04     2010.82     53.96 o 
   4   3   8      592.98      621.31     41.17 o 
   5   3   8      699.80      699.40     49.51 o 
   6   3   8      114.04       80.22     48.59 o 
   7   3   8     1503.00     1450.54     89.26 o 
   8   3   8      207.68      234.13     62.32 o 
   9   3   8        1.52       45.80     68.08 o 
  10   3   8        4.61      -24.17     83.26 o 
   0   4   8     2547.62     2173.55     89.12 o 
   1   4   8     1653.52     1752.29     53.65 o 
   2   4   8    22294.15    21977.31    234.00 o 
   3   4   8     1231.40     1268.07     47.75 o 
   4   4   8     9591.28     9169.77    139.60 o 
   5   4   8     3379.71     3309.23     79.39 o 
   6   4   8       69.23        4.36     40.55 o 
   7   4   8      133.20       82.54     51.71 o 
   8   4   8      438.67      434.84     76.68 o 
   9   4   8      310.06      292.06     77.79 o 
  10   4   8     1334.73     1204.64    121.09 o 
   1   5   8      226.82      233.04     28.07 o 
   2   5   8    13533.84    13806.05    168.00 o 
   3   5   8    10604.18    10806.51    153.43 o 
   4   5   8     1570.99     1486.42     72.19 o 
   5   5   8      995.83      967.69     57.33 o 
   6   5   8     1606.99     1746.87    102.47 o 
   7   5   8      326.56      343.02     72.40 o 
   8   5   8     1038.92      938.31     90.61 o 
   9   5   8      985.77     1132.74    103.02 o 
  10   5   8        0.91      -76.90     76.90 o 
   0   6   8    23716.90    24084.87    356.52 o 
   1   6   8     3157.35     3065.46     59.84 o 
   2   6   8     3426.90     3286.01     85.08 o 
   3   6   8      718.47      821.77     84.37 o 
   4   6   8        0.11       24.73     34.19 o 
   5   6   8     1498.14     1522.01    121.55 o 
   6   6   8     3036.51     2966.35    158.10 o 
   7   6   8       15.30      -10.49     56.65 o 
   8   6   8      616.34      684.50     85.94 o 
   9   6   8      125.09      145.38     71.09 o 
  10   6   8       10.57       44.51     79.81 o 
   1   7   8     5250.19     5378.27     91.15 o 
   2   7   8      241.19      264.98     42.89 o 
   3   7   8      721.06      840.46     61.00 o 
   4   7   8      165.36      200.44     50.81 o 
   5   7   8     1477.88     1614.41     95.31 o 
   6   7   8        9.66        9.44     60.54 o 
   7   7   8      259.24      323.77     81.00 o 
   8   7   8        0.41      -32.52     60.07 o 
   9   7   8      275.56      365.32     83.24 o 
  10   7   8        3.36      -15.34     75.91 o 
   0   8   8    19311.22    18153.27    259.95 o 
   1   8   8     2052.04     2096.23     68.30 o 
   2   8   8     1037.65      940.08     49.00 o 
   3   8   8       43.06       28.04     41.61 o 
   4   8   8      200.27      215.29     54.77 o 
   5   8   8      531.07      473.32     70.18 o 
   6   8   8     3318.70     3159.72    132.78 o 
   7   8   8      172.19      133.13     65.31 o 
   8   8   8      466.89      380.18     77.41 o 
   9   8   8       44.47       45.69     69.45 o 
   1   9   8    12214.21    11846.91    142.92 o 
   2   9   8     5713.93     5494.11    115.95 o 
   3   9   8      491.48      427.57     61.19 o 
   4   9   8      938.95     1139.38     82.30 o 
   5   9   8     1796.05     1725.12    106.39 o 
   6   9   8      689.53      628.90     80.05 o 
   7   9   8     2632.41     2824.02    127.11 o 
   8   9   8      538.47      496.32    127.99 o 
   9   9   8        0.35       -5.46     80.55 o 
   0  10   8     6286.35     6259.48    136.64 o 
   1  10   8     6231.77     6163.54    104.83 o 
   2  10   8     2886.54     2639.51     80.08 o 
   3  10   8      965.35      914.41     71.62 o 
   4  10   8     7636.88     7409.00    162.07 o 
   5  10   8     3530.82     3352.59    127.68 o 
   6  10   8      169.28      164.97     69.40 o 
   7  10   8      105.96       59.80     66.47 o 
   8  10   8        6.19       -7.53     68.09 o 
   9  10   8      303.00      287.43     83.91 o 
   1  11   8      776.51      782.71     56.77 o 
   2  11   8     1546.50     1516.67     72.09 o 
   3  11   8     8233.18     8263.95    167.45 o 
   4  11   8      627.71      565.22     70.32 o 
   5  11   8     1214.82     1223.15     95.63 o 
   6  11   8      256.34      216.22     74.50 o 
   7  11   8       33.22       48.61     66.02 o 
   8  11   8      407.40      309.44     81.91 o 
   9  11   8      900.35      976.48    111.05 o 
   0  12   8       68.53       46.86     47.59 o 
   1  12   8      208.28      271.62     36.17 o 
   2  12   8      518.29      649.15     56.03 o 
   3  12   8      236.01      311.81     59.49 o 
   4  12   8        9.20       -0.88     47.11 o 
   5  12   8      213.40      175.14     66.82 o 
   6  12   8      518.35      345.83     86.04 o 
   7  12   8       29.62       13.11     65.27 o 
   8  12   8      173.19      186.80     78.16 o 
   9  12   8       59.56      -11.76     76.62 o 
   1  13   8      193.78      182.05     41.03 o 
   2  13   8      424.10      415.87     55.39 o 
   3  13   8     8303.75     8130.99    172.43 o 
   4  13   8      163.15       75.95     54.99 o 
   5  13   8      938.48      941.67     93.12 o 
   6  13   8       18.76      105.17     75.62 o 
   7  13   8       93.57        7.88     74.94 o 
   8  13   8       93.31       45.36     76.26 o 
   0  14   8     5789.92     5898.78    147.82 o 
   1  14   8     3183.65     3065.51     84.12 o 
   2  14   8      627.67      554.68     58.99 o 
   3  14   8       24.19        9.39     47.35 o 
   4  14   8      633.21      706.02     77.45 o 
   5  14   8     1178.37     1183.56    101.35 o 
   6  14   8     1409.97     1547.85    136.93 o 
   7  14   8      127.80      166.02     86.28 o 
   8  14   8        5.02      130.33     89.25 o 
   1  15   8     6571.09     6535.76    140.95 o 
   2  15   8     2642.92     2798.20     99.62 o 
   3  15   8      449.35      383.65     61.40 o 
   4  15   8      949.97     1069.37     81.34 o 
   5  15   8     1071.52      860.98    116.98 o 
   6  15   8      320.93      297.01     93.90 o 
   7  15   8     3044.56     3072.19    168.49 o 
   8  15   8      453.73      347.21    104.34 o 
   0  16   8     1367.21     1563.52    108.53 o 
   1  16   8      727.32      698.73     70.53 o 
   2  16   8      103.92      131.69     51.29 o 
   3  16   8       93.36       49.14     52.15 o 
   4  16   8      577.01      550.59     70.01 o 
   5  16   8      699.25      706.17     84.22 o 
   6  16   8      703.80      956.49    112.84 o 
   7  16   8        8.71      -83.69     83.69 o 
   1  17   8      562.08      451.42     60.75 o 
   2  17   8      528.25      594.55     69.07 o 
   3  17   8     2105.46     2275.51    102.37 o 
   4  17   8       26.73       13.96     55.86 o 
   5  17   8      972.98      857.21     94.82 o 
   6  17   8      176.09      173.36     84.98 o 
   7  17   8      102.33      265.87    100.80 o 
   0  18   8      530.60      306.28     90.41 o 
   1  18   8        2.74      -46.15     46.15 o 
   2  18   8        0.07      -36.57     50.09 o 
   3  18   8       58.33      -16.63     54.76 o 
   4  18   8        1.29      -49.92     53.28 o 
   5  18   8       81.78      118.94     70.82 o 
   6  18   8      384.74      463.22    102.21 o 
   1  19   8      146.32      109.54     61.30 o 
   2  19   8      510.59      587.40     78.03 o 
   3  19   8     2688.63     2895.37    116.83 o 
   4  19   8      234.85      235.13     67.68 o 
   5  19   8      209.18       91.24     73.60 o 
   6  19   8       32.31       14.06     84.27 o 
   0  20   8      989.97     1194.86    133.71 o 
   1  20   8      548.14      434.36     80.60 o 
   2  20   8      628.57      638.21     80.80 o 
   3  20   8      123.74      275.07     67.24 o 
   4  20   8     1277.96     1162.26    100.59 o 
   5  20   8      469.59      500.05     90.00 o 
   1  21   8     1549.31     1643.28    184.36 o 
   2  21   8      566.22      432.52     79.74 o 
   3  21   8       15.21       41.89     67.20 o 
   4  21   8       66.50       11.57     63.43 o 
   5  21   8       99.45      107.35     81.28 o 
   0  22   8      627.96      492.01    160.89 o 
   1  22   8       83.07      191.96     77.19 o 
   2  22   8      270.69      214.70     78.94 o 
   3  22   8      122.38      191.30     75.88 o 
   4  22   8        1.19      -10.87     71.38 o 
   1  23   8      200.57      200.13     80.70 o 
   2  23   8        1.10      -18.18     73.91 o 
   3  23   8       75.96       22.90     72.12 o 
   0  24   8      560.58      549.67    146.82 o 
   1   1   9     4591.53     4605.48     87.57 o 
   2   1   9    15992.58    15559.26    188.52 o 
   3   1   9     5942.74     5934.69     97.45 o 
   4   1   9     3176.44     3170.59     69.22 o 
   5   1   9     6404.28     6317.61    111.44 o 
   6   1   9     1679.25     1652.15     69.81 o 
   7   1   9      933.44     1024.97     71.54 o 
   8   1   9     1351.55     1239.03     93.85 o 
   9   1   9      347.01      327.09    105.67 o 
  10   1   9        0.89      -82.05     82.05 o 
   0   2   9     5264.01     5377.98    136.48 o 
   1   2   9    24108.27    24195.97    264.15 o 
   2   2   9     1309.58     1325.27     61.97 o 
   3   2   9      378.24      430.49     37.83 o 
   4   2   9     1505.73     1544.81     52.90 o 
   5   2   9    12871.21    12195.00    162.25 o 
   6   2   9       31.08       21.10     37.89 o 
   7   2   9      833.61      998.81     70.39 o 
   8   2   9        3.25       14.67     52.38 o 
   9   2   9     1483.56     1320.45    114.30 o 
  10   2   9       62.67        5.08     85.58 o 
   1   3   9    18933.82    18966.49    210.98 o 
   2   3   9    29454.74    28157.09    257.91 o 
   3   3   9       68.03       99.48     28.55 o 
   4   3   9     4008.78     3985.43     86.96 o 
   5   3   9     2021.46     2052.89     64.67 o 
   6   3   9     4255.10     4178.09    105.56 o 
   7   3   9     2922.21     3018.41    130.25 o 
   8   3   9     2681.16     2771.04    122.90 o 
   9   3   9      476.76      448.28     95.97 o 
  10   3   9        5.95      -83.27     83.27 o 
   0   4   9     2878.32     2805.61    104.18 o 
   1   4   9    14677.25    13914.19    160.63 o 
   2   4   9      552.20      688.82     46.39 o 
   3   4   9     2576.99     2753.52     68.83 o 
   4   4   9       78.61       35.85     33.37 o 
   5   4   9     4672.04     4683.54    101.40 o 
   6   4   9     1484.16     1522.09     84.11 o 
   7   4   9        5.07       -0.21     48.57 o 
   8   4   9      666.13      631.72     82.63 o 
   9   4   9      434.66      410.72     87.68 o 
  10   4   9       24.42      -36.21     79.37 o 
   1   5   9     6057.15     5997.06     95.34 o 
   2   5   9      842.56      783.42     47.89 o 
   3   5   9     5539.60     5136.13    152.07 o 
   4   5   9        4.55       23.06     27.64 o 
   5   5   9     1784.83     1919.74     84.38 o 
   6   5   9       34.25       48.34     47.47 o 
   7   5   9      148.47      163.71     59.67 o 
   8   5   9       12.46        4.54     61.20 o 
   9   5   9      657.63      576.64     89.28 o 
  10   5   9       27.05      -15.12     78.89 o 
   0   6   9       79.52        1.30     38.49 o 
   1   6   9    14930.81    15157.29    167.25 o 
   2   6   9     4218.30     4530.17     99.70 o 
   3   6   9       50.46       84.57     67.70 o 
   4   6   9     2326.92     2343.60     73.84 o 
   5   6   9     3854.46     3975.38    119.24 o 
   6   6   9      239.91      339.16     67.42 o 
   7   6   9      788.19      800.11     84.18 o 
   8   6   9      150.60      258.25     73.28 o 
   9   6   9      137.52      129.04     74.75 o 
  10   6   9      104.14       70.72     83.86 o 
   1   7   9     3935.17     3751.16     69.75 o 
   2   7   9     9538.11     8841.51    147.19 o 
   3   7   9     1559.58     1616.35     76.02 o 
   4   7   9     4249.21     4063.92    127.74 o 
   5   7   9     1963.48     1992.35    103.52 o 
   6   7   9      353.80      296.10     89.41 o 
   7   7   9      177.33      180.55     63.86 o 
   8   7   9     1476.62     1669.95    116.13 o 
   9   7   9      232.77      203.53     78.15 o 
   0   8   9     1419.35     1480.12     74.71 o 
   1   8   9    10371.83     9747.11    124.16 o 
   2   8   9     3827.27     3759.93    104.07 o 
   3   8   9     3532.34     3361.75    112.85 o 
   4   8   9     2038.32     2081.11     93.97 o 
   5   8   9     6853.56     6636.89    168.06 o 
   6   8   9      340.35      373.53     71.60 o 
   7   8   9       57.07      -57.32     57.32 o 
   8   8   9      239.34      244.23     72.60 o 
   9   8   9      820.62      775.73    100.36 o 
   1   9   9     2429.17     2388.99     63.32 o 
   2   9   9     5035.92     5053.60    119.12 o 
   3   9   9      209.86      181.99     65.48 o 
   4   9   9     1044.07     1104.22     86.64 o 
   5   9   9     1105.10     1116.64     98.06 o 
   6   9   9     1129.40     1245.51     99.30 o 
   7   9   9      600.56      491.78     83.45 o 
   8   9   9      955.58     1034.93     99.73 o 
   9   9   9      132.00        1.94     74.71 o 
   0  10   9     8793.92     8521.98    177.09 o 
   1  10   9      142.64      109.75     34.68 o 
   2  10   9     3743.70     3763.68     92.92 o 
   3  10   9        0.73       58.27     49.78 o 
   4  10   9       22.68      -45.33     45.33 o 
   5  10   9      248.22       87.40     59.18 o 
   6  10   9     1153.12     1086.05    101.78 o 
   7  10   9        0.21      -13.88     63.21 o 
   8  10   9      776.31      833.86     98.18 o 
   9  10   9       36.07       82.65     80.18 o 
   1  11   9       18.62       51.23     29.04 o 
   2  11   9     3420.67     3502.62     94.09 o 
   3  11   9     2112.99     2101.55     95.20 o 
   4  11   9      875.13      993.52    129.89 o 
   5  11   9     1123.48     1261.11     99.92 o 
   6  11   9      177.18      158.27     73.44 o 
   7  11   9       56.18      137.21     73.78 o 
   8  11   9      475.26      293.29     82.93 o 
   9  11   9      158.76       49.23     76.95 o 
   0  12   9      603.74      724.55     76.36 o 
   1  12   9     6182.12     6473.91    112.84 o 
   2  12   9     2839.69     2681.50     84.96 o 
   3  12   9      163.86      110.94     54.76 o 
   4  12   9     2952.94     2985.40    112.60 o 
   5  12   9     2264.22     2553.15    140.04 o 
   6  12   9      237.08      231.38     83.34 o 
   7  12   9      269.50      326.06     80.87 o 
   8  12   9      521.35      482.79     88.95 o 
   1  13   9      157.71      164.28     49.68 o 
   2  13   9     8789.06     8715.97    162.70 o 
   3  13   9        0.43      -11.06     47.27 o 
   4  13   9     2459.42     2526.90    109.38 o 
   5  13   9      202.86      117.14     69.57 o 
   6  13   9      843.59      811.28    110.62 o 
   7  13   9       57.79       75.72     85.66 o 
   8  13   9      873.78      910.33    117.18 o 
   0  14   9     1124.23     1276.98     86.76 o 
   1  14   9     1223.11     1355.74     71.18 o 
   2  14   9     2140.14     1780.84     89.83 o 
   3  14   9      292.10      307.14     58.90 o 
   4  14   9     1208.52     1423.49    120.81 o 
   5  14   9     1212.53     1275.59    143.94 o 
   6  14   9      883.92      908.77    116.53 o 
   7  14   9        0.56       55.81     76.20 o 
   8  14   9      363.71      351.90     96.42 o 
   1  15   9       92.90       84.55     45.03 o 
   2  15   9       65.97       96.07     49.29 o 
   3  15   9       40.40       73.45     51.57 o 
   4  15   9       46.67       61.10     57.61 o 
   5  15   9        0.46      -16.97     60.22 o 
   6  15   9      188.78      174.42     86.82 o 
   7  15   9        0.04       85.84     86.66 o 
   8  15   9        0.11       47.85     87.58 o 
   0  16   9     1685.98     1663.65    114.09 o 
   1  16   9      275.13      262.64     66.10 o 
   2  16   9      932.25      914.51     74.88 o 
   3  16   9        4.41       79.84     53.27 o 
   4  16   9      906.81      988.10     84.00 o 
   5  16   9      433.57      441.01     79.73 o 
   6  16   9      827.80      933.69    117.61 o 
   7  16   9      226.37      123.80     86.55 o 
   1  17   9       89.90       62.40     53.85 o 
   2  17   9      649.16      664.76    102.26 o 
   3  17   9       14.99       -7.08     52.60 o 
   4  17   9      274.42      287.18     66.76 o 
   5  17   9       73.03       88.95     69.54 o 
   6  17   9      223.20      159.26     89.76 o 
   7  17   9       47.17      -54.73     83.80 o 
   0  18   9      510.40      478.21     98.89 o 
   1  18   9     1005.34     1045.83     86.94 o 
   2  18   9     1241.44     1121.02     85.86 o 
   3  18   9      153.88      193.95     60.71 o 
   4  18   9      619.94      610.26     77.40 o 
   5  18   9     1209.55     1237.05    108.72 o 
   6  18   9      241.47      131.24     89.40 o 
   1  19   9       17.64      -45.80     56.46 o 
   2  19   9      356.42      377.42     70.66 o 
   3  19   9      250.81      200.68     66.51 o 
   4  19   9       15.83      -16.98     69.04 o 
   5  19   9       88.96      -65.67     65.67 o 
   6  19   9      119.42      181.71     94.55 o 
   0  20   9      677.68      737.41    137.74 o 
   1  20   9       63.37       63.11     75.51 o 
   2  20   9      474.27      430.63     79.73 o 
   3  20   9       96.52      145.85     62.61 o 
   4  20   9      369.57      251.37     76.77 o 
   5  20   9        0.45       30.06     72.89 o 
   1  21   9      195.03      276.09     79.37 o 
   2  21   9      228.08      211.45     72.97 o 
   3  21   9      130.09      143.31     73.05 o 
   4  21   9      275.53      273.18     76.15 o 
   0  22   9      274.10       63.97    115.95 o 
   1  22   9      542.24      697.24    110.43 o 
   2  22   9      325.02      329.00     85.93 o 
   3  22   9       32.38       25.09     70.83 o 
   1  23   9      230.58      260.02     88.56 o 
   2  23   9      434.73      327.83     89.00 o 
   0   0  10     6211.17     6528.65    236.94 o 
   1   0  10    12854.98    12780.38    249.47 o 
   2   0  10    18166.01    18293.28    292.79 o 
   3   0  10      349.34      345.48     51.17 o 
   4   0  10    19194.19    19036.32    295.96 o 
   5   0  10     9140.91     9349.80    199.61 o 
   6   0  10      175.04      276.00     77.35 o 
   7   0  10      379.32      343.32    131.27 o 
   8   0  10      152.28       28.04     89.01 o 
   9   0  10     1142.34     1135.79    163.76 o 
  10   0  10     2049.98     2080.09    254.24 o 
   1   1  10     5645.54     5516.99     97.84 o 
   2   1  10    12044.63    11958.46    159.40 o 
   3   1  10    10213.68    10024.28    133.70 o 
   4   1  10     5598.11     5505.08     92.47 o 
   5   1  10      134.07      122.73     37.88 o 
   6   1  10      801.59      972.98     61.51 o 
   7   1  10     1321.91     1365.91     84.02 o 
   8   1  10     1690.52     1965.11    184.01 o 
   9   1  10      247.85      220.58     90.63 o 
  10   1  10        0.02      -64.72     95.30 o 
   0   2  10    34016.73    33487.64    473.96 o 
   1   2  10     5130.53     4716.18     87.07 o 
   2   2  10      295.35      251.46     33.18 o 
   3   2  10       88.51       62.50     28.53 o 
   4   2  10     2772.26     2701.29     66.25 o 
   5   2  10     1241.66     1305.45     60.56 o 
   6   2  10     4030.96     3900.65    102.09 o 
   7   2  10      106.31      147.39     53.63 o 
   8   2  10      812.84      960.76     96.41 o 
   9   2  10       52.29      -18.06    103.42 o 
  10   2  10       68.52       44.69     99.57 o 
   1   3  10      773.86      809.55     47.25 o 
   2   3  10       35.49      -23.62     25.06 o 
   3   3  10     3244.57     3175.24     64.50 o 
   4   3  10      820.73      797.70     40.41 o 
   5   3  10     1473.33     1352.67     68.80 o 
   6   3  10        2.73       14.13     41.64 o 
   7   3  10      131.65      105.51     52.86 o 
   8   3  10      234.72      242.61     69.13 o 
   9   3  10      205.40      198.31     80.60 o 
  10   3  10       19.99       17.33     91.09 o 
   0   4  10    35083.81    33500.37    539.63 o 
   1   4  10     4584.43     4472.82     84.10 o 
   2   4  10      828.96      889.92     45.83 o 
   3   4  10     1080.01     1069.43     46.40 o 
   4   4  10       26.97       24.11     41.84 o 
   5   4  10     4711.48     4810.43    136.75 o 
   6   4  10     6634.73     6617.63    145.87 o 
   7   4  10      209.87      190.67     63.99 o 
   8   4  10      976.62      725.25    123.40 o 
   9   4  10      300.90      284.72     85.39 o 
  10   4  10        5.89      -83.44     83.44 o 
   1   5  10     9919.48     9541.11    131.04 o 
   2   5  10    11993.30    11295.49    168.25 o 
   3   5  10     3815.09     3583.37    104.24 o 
   4   5  10     1514.17     1605.86     59.05 o 
   5   5  10     1222.24     1197.73     73.20 o 
   6   5  10     1610.01     1586.41    102.83 o 
   7   5  10     3274.56     3666.23    133.29 o 
   8   5  10     1169.73     1133.92    100.42 o 
   9   5  10       51.77       -3.88     73.98 o 
   0   6  10       38.72      -16.32     41.92 o 
   1   6  10     9453.16     9249.74    127.80 o 
   2   6  10     4580.15     4466.17     91.99 o 
   3   6  10     2609.22     2608.23     85.99 o 
   4   6  10    10041.78    10092.58    183.21 o 
   5   6  10     4392.49     4225.66    132.81 o 
   6   6  10        7.63       73.96     56.35 o 
   7   6  10       54.57       64.67     59.03 o 
   8   6  10       86.79       68.58     65.89 o 
   9   6  10      370.63      236.65     80.23 o 
   1   7  10     1492.48     1454.23     50.56 o 
   2   7  10     8837.94     8451.16    129.51 o 
   3   7  10     3434.18     3634.01    100.48 o 
   4   7  10      240.92      232.87     54.35 o 
   5   7  10     1372.52     1290.51     94.70 o 
   6   7  10     1358.31     1410.46    102.68 o 
   7   7  10       48.77       34.14     60.33 o 
   8   7  10      211.36      158.23     70.37 o 
   9   7  10      504.09      327.60     84.51 o 
   0   8  10      189.39      237.07     50.50 o 
   1   8  10       29.83      -26.29     26.29 o 
   2   8  10     4766.10     4549.37    115.15 o 
   3   8  10        5.48       37.38     44.52 o 
   4   8  10     1116.51     1170.72     82.00 o 
   5   8  10       55.80       57.03     57.77 o 
   6   8  10      171.19      193.53     64.86 o 
   7   8  10       16.89       70.57     58.88 o 
   8   8  10      305.67      271.05     76.58 o 
   9   8  10       37.43       18.10     72.70 o 
   1   9  10      990.74     1042.06     59.05 o 
   2   9  10     1572.64     1514.36     60.85 o 
   3   9  10     6329.41     6362.55    144.40 o 
   4   9  10      336.94      346.35     70.47 o 
   5   9  10      918.65      808.26    106.48 o 
   6   9  10       23.88      -54.98     59.03 o 
   7   9  10       68.10       -4.00     71.99 o 
   8   9  10      203.70      252.86     79.41 o 
   9   9  10      884.16      977.18    115.06 o 
   0  10  10    11791.92    12132.46    209.87 o 
   1  10  10     3522.70     3431.33     83.12 o 
   2  10  10       24.71       86.66     38.79 o 
   3  10  10      391.38      408.60     62.02 o 
   4  10  10      558.71      462.79     75.40 o 
   5  10  10     1634.15     1650.22    119.48 o 
   6  10  10     2554.74     2562.32    131.60 o 
   7  10  10      182.81      252.71     74.47 o 
   8  10  10      373.65      306.09     78.44 o 
   9  10  10       58.35       35.94     74.79 o 
   1  11  10     8675.64     8663.15    131.71 o 
   2  11  10     1118.81     1143.25     78.90 o 
   3  11  10      261.06      340.45     64.56 o 
   4  11  10      377.67      374.94     63.73 o 
   5  11  10     1018.49     1044.01    108.50 o 
   6  11  10      229.53      223.06     76.79 o 
   7  11  10     2388.09     2738.55    156.27 o 
   8  11  10      264.40      217.94     79.33 o 
   9  11  10       86.62       54.19     79.00 o 
   0  12  10      101.93      119.12     51.70 o 
   1  12  10      167.43      168.20     40.07 o 
   2  12  10      185.17      313.89     58.14 o 
   3  12  10      137.96      161.94     56.66 o 
   4  12  10     1522.99     1522.32     98.52 o 
   5  12  10      471.51      544.01     82.17 o 
   6  12  10        8.21      -35.14     68.01 o 
   7  12  10       10.65       31.04     67.13 o 
   8  12  10        3.02      -68.89     68.89 o 
   1  13  10     2795.79     2934.29     88.89 o 
   2  13  10      103.83       22.15     48.43 o 
   3  13  10      450.64      447.96     79.13 o 
   4  13  10        6.85      -49.82     49.82 o 
   5  13  10     1655.08     1582.14    111.87 o 
   6  13  10        2.32      -44.32     71.47 o 
   7  13  10      873.20      948.51    117.09 o 
   8  13  10        0.54       47.47     79.36 o 
   0  14  10     2432.70     2401.92    118.00 o 
   1  14  10      367.64      254.04     51.66 o 
   2  14  10      756.33      742.46     69.13 o 
   3  14  10       88.30       27.71     51.93 o 
   4  14  10      775.60      875.26     83.55 o 
   5  14  10      209.16      159.38     69.28 o 
   6  14  10      373.28      255.93     89.87 o 
   7  14  10      247.72      247.80     90.92 o 
   8  14  10        1.33      -74.27     80.58 o 
   1  15  10       31.57       -0.64     41.75 o 
   2  15  10      364.86      286.46     60.74 o 
   3  15  10     6117.86     6183.37    150.98 o 
   4  15  10      472.39      344.44     68.03 o 
   5  15  10      933.99      782.79     93.93 o 
   6  15  10       12.36      -30.12     76.34 o 
   7  15  10        7.76        1.15     79.18 o 
   0  16  10     1231.42     1069.60    140.03 o 
   1  16  10       42.24       67.22     54.12 o 
   2  16  10      145.30      103.31     53.66 o 
   3  16  10       26.19      -12.36     53.07 o 
   4  16  10      694.57      749.35     81.00 o 
   5  16  10       77.64        4.53     64.16 o 
   6  16  10      154.61      184.11     91.93 o 
   7  16  10       26.16        8.31     82.92 o 
   1  17  10     1515.73     1625.23     98.88 o 
   2  17  10      119.06      153.49     56.06 o 
   3  17  10      497.95      479.37     71.36 o 
   4  17  10        5.36       94.01     59.44 o 
   5  17  10      317.05      344.68     77.81 o 
   6  17  10       42.91       12.86     83.34 o 
   7  17  10      539.58      520.11    114.50 o 
   0  18  10       65.27       33.37     78.40 o 
   1  18  10       92.68      -19.37     54.60 o 
   2  18  10      125.69      119.80     61.99 o 
   3  18  10       12.41      125.96     61.28 o 
   4  18  10      280.06      177.75     67.03 o 
   5  18  10      218.68      121.17     68.82 o 
   6  18  10        4.69      -16.88     78.53 o 
   1  19  10     1557.17     1540.12    119.30 o 
   2  19  10      284.92      254.26     70.41 o 
   3  19  10        2.47      -39.56     58.32 o 
   4  19  10      276.06      191.28     68.71 o 
   5  19  10      436.88      584.79     90.76 o 
   0  20  10     1492.10     1374.23    168.81 o 
   1  20  10      225.59      188.29     73.11 o 
   2  20  10       47.21        0.70     64.45 o 
   3  20  10       36.31        0.17     64.95 o 
   4  20  10      198.06      111.60     66.38 o 
   5  20  10      170.59      141.96     79.96 o 
   1  21  10       28.65      -14.97     68.72 o 
   2  21  10      169.55      109.53     82.99 o 
   3  21  10     1311.46     1392.85    110.52 o 
   4  21  10        2.14      -65.94     65.94 o 
   0  22  10       32.67       33.03    110.45 o 
   1  22  10        8.78       56.41     80.41 o 
   2  22  10      140.12      196.93     81.76 o 
   3  22  10       38.50      -66.33     66.33 o 
   1  23  10      112.73       72.90     84.49 o 
   1   1  11     1800.20     1563.14     56.85 o 
   2   1  11     1059.09     1104.49     57.69 o 
   3   1  11    14501.81    14010.02    171.22 o 
   4   1  11      121.67      196.27     35.83 o 
   5   1  11     2278.34     2394.07     72.61 o 
   6   1  11       72.34       12.31     41.91 o 
   7   1  11        1.62        6.88     53.73 o 
   8   1  11       32.59       64.77     62.40 o 
   9   1  11     1457.96     1295.38    130.23 o 
  10   1  11        0.30      -29.60     97.52 o 
   0   2  11    12572.59    11531.97    212.85 o 
   1   2  11      644.75      834.78     47.24 o 
   2   2  11     2855.15     2737.84     69.08 o 
   3   2  11      343.36      294.63     45.41 o 
   4   2  11     6501.60     6499.14    102.24 o 
   5   2  11       45.00       48.27     40.06 o 
   6   2  11     1866.31     1937.16     80.44 o 
   7   2  11       78.68      142.01     55.72 o 
   8   2  11        0.90       14.16     63.58 o 
   9   2  11       37.62       68.70     84.57 o 
  10   2  11      525.04      719.16    133.58 o 
   1   3  11    16618.24    15944.30    202.13 o 
   2   3  11       27.26       32.24     27.32 o 
   3   3  11      620.46      753.44     50.13 o 
   4   3  11        8.66      -10.54     32.36 o 
   5   3  11     3512.03     3611.90     92.60 o 
   6   3  11       25.03      -11.51     45.53 o 
   7   3  11     4192.49     4160.50    137.49 o 
   8   3  11        5.77        3.77     67.21 o 
   9   3  11        0.01       38.31     85.88 o 
   0   4  11     2620.83     2692.40    123.89 o 
   1   4  11      358.76      328.93     36.39 o 
   2   4  11      592.84      628.63     42.49 o 
   3   4  11      341.01      327.62     36.94 o 
   4   4  11        2.41       74.04     40.56 o 
   5   4  11       21.63       39.09     58.32 o 
   6   4  11     1451.36     1573.15    101.31 o 
   7   4  11       13.28       -7.26     57.29 o 
   8   4  11      161.63      286.33     74.89 o 
   9   4  11        0.59      -70.99     70.99 o 
   1   5  11     5457.88     5407.87     96.90 o 
   2   5  11     3669.62     3535.39     80.73 o 
   3   5  11      640.56      655.08     45.25 o 
   4   5  11        0.22       -8.24     39.13 o 
   5   5  11     3011.90     3169.88    117.15 o 
   6   5  11      168.19      203.39     68.75 o 
   7   5  11      885.70      995.35    106.30 o 
   8   5  11        0.02      -34.45     61.75 o 
   9   5  11      146.51       49.59     78.98 o 
   0   6  11    16880.24    16116.44    278.51 o 
   1   6  11     1300.00     1327.83     55.21 o 
   2   6  11      194.18      166.78     39.93 o 
   3   6  11       58.36      146.96     47.39 o 
   4   6  11      998.13     1022.80     79.41 o 
   5   6  11       73.92       86.19     58.15 o 
   6   6  11     4561.17     4376.96    143.81 o 
   7   6  11       10.75      -38.87     56.72 o 
   8   6  11      395.15      291.27     75.48 o 
   9   6  11       25.32      106.44     79.48 o 
   1   7  11       34.50       31.66     32.03 o 
   2   7  11      190.65      168.99     38.71 o 
   3   7  11    15373.80    14916.08    219.01 o 
   4   7  11      160.03      147.50     53.36 o 
   5   7  11      764.45      738.10     86.70 o 
   6   7  11      193.74      189.61     63.23 o 
   7   7  11      789.18      800.71     88.28 o 
   8   7  11      121.97       42.08     65.92 o 
   9   7  11     1643.23     1406.76    117.08 o 
   0   8  11     4040.15     4173.06    117.71 o 
   1   8  11      164.03      140.18     32.62 o 
   2   8  11     6235.25     6031.12    135.37 o 
   3   8  11       43.67       31.25     46.90 o 
   4   8  11     9042.56     8609.43    177.52 o 
   5   8  11       93.85       37.24     55.98 o 
   6   8  11      816.69      779.67     86.23 o 
   7   8  11        8.12      -58.07     58.07 o 
   8   8  11      200.94      291.63     77.41 o 
   9   8  11       24.42       52.28     75.21 o 
   1   9  11     3793.12     3906.97     78.04 o 
   2   9  11       46.11       15.03     44.70 o 
   3   9  11      203.14      268.40     58.30 o 
   4   9  11        4.49      -47.56     47.56 o 
   5   9  11     1204.68     1164.87     95.52 o 
   6   9  11       61.51       26.88     59.93 o 
   7   9  11      914.97     1013.09    106.75 o 
   8   9  11        5.85      -55.46     68.01 o 
   9   9  11       23.17       78.26     74.64 o 
   0  10  11      349.74      443.06     60.75 o 
   1  10  11      133.50       71.22     39.16 o 
   2  10  11     3021.49     3301.49    126.21 o 
   3  10  11      244.13      242.73     57.19 o 
   4  10  11     2098.45     2118.41    102.24 o 
   5  10  11        0.20        4.64     53.26 o 
   6  10  11      217.52      246.22     74.54 o 
   7  10  11       43.83       85.06     70.21 o 
   8  10  11      501.57      612.07     93.30 o 
   9  10  11        6.50       -8.52     75.01 o 
   1  11  11     6211.44     6180.44    113.92 o 
   2  11  11       76.85       38.70     50.13 o 
   3  11  11     3977.47     4251.91    126.06 o 
   4  11  11       41.50       27.56     55.00 o 
   5  11  11      663.33      542.02     81.96 o 
   6  11  11       21.09       59.49     66.19 o 
   7  11  11     1385.69     1440.43    119.06 o 
   8  11  11      100.14       44.23     74.08 o 
   0  12  11    22430.65    22584.24    354.92 o 
   1  12  11      708.82      786.67     60.76 o 
   2  12  11      123.85      153.23     54.75 o 
   3  12  11       34.30      -29.11     49.75 o 
   4  12  11      489.46      463.51     70.43 o 
   5  12  11      417.17      369.88     78.16 o 
   6  12  11     4274.24     4344.05    171.41 o 
   7  12  11        7.45      -92.87     92.87 o 
   8  12  11      838.57      586.55     96.35 o 
   1  13  11     1802.41     1862.95     78.72 o 
   2  13  11      735.01      648.53     66.59 o 
   3  13  11     6083.75     6246.50    157.14 o 
   4  13  11       60.21       -5.22     53.35 o 
   5  13  11      235.28      187.41     70.08 o 
   6  13  11       75.08       67.98     71.99 o 
   7  13  11     1248.73      995.78    137.70 o 
   8  13  11       28.83       -7.14     81.63 o 
   0  14  11       59.73        9.41     58.18 o 
   1  14  11       33.75       26.35     46.23 o 
   2  14  11     2767.27     2890.92    103.22 o 
   3  14  11      303.32      352.00     68.29 o 
   4  14  11     3345.61     3371.34    127.88 o 
   5  14  11      131.28      131.03     74.91 o 
   6  14  11       69.65      -22.76     76.84 o 
   7  14  11        9.79      -19.69     82.38 o 
   8  14  11       77.15     -119.40    172.32 o 
   1  15  11       65.52       57.99     54.25 o 
   2  15  11       32.91       34.66     52.21 o 
   3  15  11       31.43      -10.32     52.25 o 
   4  15  11        0.46      -54.82     54.82 o 
   5  15  11        4.70      139.58     75.43 o 
   6  15  11        2.46      -75.23     75.23 o 
   7  15  11        0.04       18.64     83.26 o 
   0  16  11       33.67       46.13     70.59 o 
   1  16  11      223.13      184.95     59.45 o 
   2  16  11     1950.30     1971.39     97.42 o 
   3  16  11      104.62       87.93     56.54 o 
   4  16  11     3227.00     3296.50    123.62 o 
   5  16  11       49.23      -41.20     64.71 o 
   6  16  11       45.84      -36.83     79.26 o 
   7  16  11        6.88       67.84     90.22 o 
   1  17  11      561.05      531.12     74.10 o 
   2  17  11      210.26      195.08     64.24 o 
   3  17  11     2200.46     2470.61    111.71 o 
   4  17  11        4.08      -54.85     54.85 o 
   5  17  11       10.36       24.39     65.57 o 
   6  17  11       26.89      -81.30     81.30 o 
   0  18  11     4658.51     5041.66    345.22 o 
   1  18  11       91.87       57.18     63.08 o 
   2  18  11      292.56      170.33     63.82 o 
   3  18  11       93.71       79.06     59.41 o 
   4  18  11      102.45       77.51     61.57 o 
   5  18  11       86.03        8.94     68.32 o 
   6  18  11     1490.43     1622.14    140.80 o 
   1  19  11      664.61      849.94     94.21 o 
   2  19  11      123.27      197.22     70.83 o 
   3  19  11       89.95       76.40     64.07 o 
   4  19  11       66.73       29.60     62.58 o 
   5  19  11        2.51       27.16     71.60 o 
   0  20  11      427.79      223.68    149.79 o 
   1  20  11       20.79      -62.68     62.68 o 
   2  20  11      223.26      121.71     72.75 o 
   3  20  11        0.09       39.21     68.26 o 
   4  20  11      585.42      459.92     85.57 o 
   5  20  11       38.44      -22.13     70.10 o 
   1  21  11      522.76      424.47     94.43 o 
   2  21  11        4.01      -66.04     66.04 o 
   3  21  11      100.33      164.92     73.41 o 
   4  21  11        1.87      -27.03     67.35 o 
   0  22  11      156.26      319.48    163.36 o 
   1  22  11        0.10      -23.54     78.87 o 
   2  22  11      639.26      522.46     93.90 o 
   3  22  11       13.55      -72.42     72.42 o 
   0   0  12     5597.29     6001.67    217.19 o 
   1   0  12    25171.95    24214.03    421.18 o 
   2   0  12     6922.87     6808.29    208.46 o 
   3   0  12     4857.16     4729.48    147.09 o 
   4   0  12     2658.63     2564.28    125.91 o 
   5   0  12    11443.35    11380.29    212.12 o 
   6   0  12      251.58      341.14     77.77 o 
   7   0  12      141.83      309.97     81.38 o 
   8   0  12     1293.30     1718.49    292.36 o 
   9   0  12      814.52      182.00    138.39 o 
   1   1  12       69.91       82.64     32.44 o 
   2   1  12    14306.36    14272.43    190.19 o 
   3   1  12      850.01      921.36     63.52 o 
   4   1  12     1637.53     1623.60     61.02 o 
   5   1  12      309.00      313.08     45.55 o 
   6   1  12     1858.98     1918.96    104.34 o 
   7   1  12        3.98      -33.78     57.28 o 
   8   1  12     1040.42     1174.51    122.60 o 
   9   1  12      129.08       97.28     97.44 o 
   0   2  12     6760.94     6806.83    155.81 o 
   1   2  12     3606.04     3737.84     88.70 o 
   2   2  12     2201.13     1981.87     74.41 o 
   3   2  12       42.29       80.04     33.03 o 
   4   2  12     4479.95     4399.15    105.57 o 
   5   2  12     1286.57     1384.63     69.68 o 
   6   2  12     1142.73     1131.13     79.99 o 
   7   2  12       11.85      -58.14     58.14 o 
   8   2  12      534.81      608.58     91.27 o 
   9   2  12      276.43      338.35     95.82 o 
   1   3  12       96.73       40.68     32.20 o 
   2   3  12     2208.70     2064.22     61.71 o 
   3   3  12     1809.69     1747.60     72.37 o 
   4   3  12       29.06      -10.39     35.05 o 
   5   3  12      149.35      158.12     44.61 o 
   6   3  12      252.85      157.34     51.92 o 
   7   3  12       82.14      167.43     62.55 o 
   8   3  12      101.59      105.85     67.34 o 
   9   3  12      233.95      230.36     94.99 o 
   0   4  12     9539.82     9707.92    374.01 o 
   1   4  12     6150.07     5830.88    125.96 o 
   2   4  12     3806.76     3771.44     87.61 o 
   3   4  12     1303.19     1317.73     65.20 o 
   4   4  12       48.20       33.25     36.71 o 
   5   4  12     3647.80     3682.01    105.77 o 
   6   4  12     3497.52     3462.62    128.90 o 
   7   4  12      111.24      247.98     68.25 o 
   8   4  12      579.95      440.37     89.93 o 
   9   4  12      328.97      229.11     84.03 o 
   1   5  12     3428.62     3373.52     83.77 o 
   2   5  12    10567.09     9939.23    167.83 o 
   3   5  12      131.73       82.95     41.27 o 
   4   5  12     3556.72     3655.94    113.60 o 
   5   5  12      774.59      841.19     81.45 o 
   6   5  12     1240.65     1222.16     96.21 o 
   7   5  12      795.27      537.92     79.43 o 
   8   5  12     1720.70     1749.15    127.97 o 
   9   5  12        2.25      -15.54     74.47 o 
   0   6  12      245.39      190.28     55.53 o 
   1   6  12     4743.75     4381.71     88.00 o 
   2   6  12     2464.79     2465.04     77.65 o 
   3   6  12      681.36      661.52     61.91 o 
   4   6  12     4471.89     4069.04    130.80 o 
   5   6  12     5139.05     5337.34    150.79 o 
   6   6  12      146.05       39.86     75.94 o 
   7   6  12      191.81      142.55     65.57 o 
   8   6  12      346.57      410.50     83.33 o 
   9   6  12      649.69      720.76    135.27 o 
   1   7  12     1034.96     1198.70     78.87 o 
   2   7  12     2639.43     2807.24     99.99 o 
   3   7  12      862.70      984.85     71.72 o 
   4   7  12      770.38      820.81     74.14 o 
   5   7  12     1518.79     1797.96    120.52 o 
   6   7  12      629.77      615.58     77.76 o 
   7   7  12      271.93      299.80     72.84 o 
   8   7  12      339.22      264.90     79.51 o 
   9   7  12      143.97      181.11     86.17 o 
   0   8  12      650.20      666.18     69.44 o 
   1   8  12      231.84      277.21     43.47 o 
   2   8  12     2559.98     2435.09     95.05 o 
   3   8  12       76.94      121.20     49.83 o 
   4   8  12     4357.28     4669.63    140.39 o 
   5   8  12      221.34      164.58     64.28 o 
   6   8  12        2.58       35.12     59.85 o 
   7   8  12      257.49      124.63     68.52 o 
   8   8  12      122.20      113.43     70.62 o 
   9   8  12        0.03      -43.73     79.14 o 
   1   9  12        6.92       41.39     36.46 o 
   2   9  12     1440.77     1471.03     87.28 o 
   3   9  12     9006.92     8849.52    178.66 o 
   4   9  12     1335.73     1205.51     89.19 o 
   5   9  12      484.65      487.68     78.41 o 
   6   9  12      167.85       70.53     65.35 o 
   7   9  12       10.40      -42.93     64.69 o 
   8   9  12      683.97      713.19     97.52 o 
   9   9  12      708.33      776.61    105.69 o 
   0  10  12     6727.84     6398.70    151.41 o 
   1  10  12     2827.16     2831.17     89.51 o 
   2  10  12      105.32       21.40     53.41 o 
   3  10  12      598.82      773.39     73.35 o 
   4  10  12      143.56      193.76     58.00 o 
   5  10  12     3216.30     3088.72    122.13 o 
   6  10  12     1542.83     1542.31    115.86 o 
   7  10  12      102.75       94.32     71.54 o 
   8  10  12      172.33       67.44     76.91 o 
   1  11  12     3759.85     3647.45     91.20 o 
   2  11  12     5901.04     5920.98    145.16 o 
   3  11  12      136.62      112.78     52.34 o 
   4  11  12      852.82      950.55     84.51 o 
   5  11  12      933.69      935.87    104.99 o 
   6  11  12      942.67      731.92     93.91 o 
   7  11  12     1102.14     1040.74    107.49 o 
   8  11  12      503.90      500.25     91.17 o 
   0  12  12      327.63      203.60     68.57 o 
   1  12  12     1220.47     1445.21     73.39 o 
   2  12  12      265.83      177.80     53.79 o 
   3  12  12      267.99      268.26     60.27 o 
   4  12  12       71.18       63.82     55.94 o 
   5  12  12      326.05      363.32     74.63 o 
   6  12  12       72.40       54.04     72.16 o 
   7  12  12       19.99       77.13     75.23 o 
   8  12  12       18.77       13.84     73.83 o 
   1  13  12     3973.66     4108.58    114.49 o 
   2  13  12       55.01       48.74     49.92 o 
   3  13  12       31.16       79.40     54.20 o 
   4  13  12      508.96      511.15     76.66 o 
   5  13  12      781.05      809.49    103.48 o 
   6  13  12       64.48       28.66     87.90 o 
   7  13  12      921.01      947.76    119.26 o 
   8  13  12      110.74      101.63     92.18 o 
   0  14  12      417.23      536.76     83.89 o 
   1  14  12     1685.38     1741.61    115.58 o 
   2  14  12      332.96      348.11     62.12 o 
   3  14  12        8.32       -6.59     52.27 o 
   4  14  12      345.39      328.39     72.49 o 
   5  14  12      645.29      543.73     86.74 o 
   6  14  12      382.46      309.19     92.18 o 
   7  14  12      132.65       49.28     86.41 o 
   1  15  12      132.98       54.92     55.39 o 
   2  15  12     2102.50     2328.91    144.80 o 
   3  15  12     4378.90     4264.04    139.74 o 
   4  15  12      269.61      181.10     65.38 o 
   5  15  12      532.13      591.39    113.92 o 
   6  15  12      326.60      169.48     85.42 o 
   7  15  12        0.16      -56.01     79.79 o 
   0  16  12      692.93      728.14    106.24 o 
   1  16  12      876.93     1153.22     88.96 o 
   2  16  12      307.09      339.49     64.32 o 
   3  16  12      185.17      144.78     68.71 o 
   4  16  12      143.27       70.50     61.40 o 
   5  16  12      629.24      672.19     93.05 o 
   6  16  12      119.84      211.87     94.17 o 
   7  16  12       10.51       47.29    135.43 o 
   1  17  12     1094.19      997.12     95.31 o 
   2  17  12      201.81      153.19     64.01 o 
   3  17  12      411.90      219.92     60.91 o 
   4  17  12       10.50        6.43     60.38 o 
   5  17  12      293.69      287.39     79.14 o 
   6  17  12       73.48       95.45     89.59 o 
   0  18  12       10.88      -84.22     84.22 o 
   1  18  12       15.12      -61.32     61.32 o 
   2  18  12      135.84      199.00     65.85 o 
   3  18  12       16.95      112.70     66.28 o 
   4  18  12      157.08      155.48     79.39 o 
   5  18  12       27.38      -54.63     69.69 o 
   6  18  12       12.64      -31.86     78.04 o 
   1  19  12     1042.92     1153.74    135.54 o 
   2  19  12      504.64      397.46     91.39 o 
   3  19  12       14.52      -62.55     62.55 o 
   4  19  12      171.65      138.56     66.53 o 
   5  19  12      396.58      280.40     80.28 o 
   0  20  12     1171.15     1315.06    175.59 o 
   1  20  12      538.77      522.00    135.03 o 
   2  20  12       40.75       48.16     71.70 o 
   3  20  12       11.81      -62.73     62.73 o 
   4  20  12      113.09      104.03     73.04 o 
   1  21  12       64.81       25.34     80.95 o 
   2  21  12      176.01      134.55     79.71 o 
   3  21  12      605.02      613.71     96.57 o 
   0  22  12        3.28      -83.11    133.75 o 
   1  22  12        5.26      131.20     83.76 o 
   2  22  12      124.34      -40.21     81.54 o 
   1   1  13     8738.93     8370.16    137.43 o 
   2   1  13    11044.39    11103.31    165.35 o 
   3   1  13     1083.87     1140.79     78.27 o 
   4   1  13     2993.39     2886.30     77.08 o 
   5   1  13      830.77      900.47     62.37 o 
   6   1  13      269.70      200.83     54.45 o 
   7   1  13     1661.28     1651.48    125.07 o 
   8   1  13      503.19      610.24    101.38 o 
   9   1  13      205.52       66.98    105.55 o 
   0   2  13     2126.53     2195.57     91.87 o 
   1   2  13    11560.26    11050.36    162.22 o 
   2   2  13      380.06      355.28     42.45 o 
   3   2  13     3354.84     3384.58     85.44 o 
   4   2  13      838.15      741.40     64.43 o 
   5   2  13     8081.84     8277.51    145.96 o 
   6   2  13      547.76      617.63     83.58 o 
   7   2  13      190.20      144.13     70.97 o 
   8   2  13      139.36       54.03     75.28 o 
   9   2  13      640.99      744.58    133.32 o 
   1   3  13     1962.19     1953.64     70.14 o 
   2   3  13    15543.54    15331.37    188.23 o 
   3   3  13     6181.99     6028.50    103.73 o 
   4   3  13     3083.95     3023.25     82.96 o 
   5   3  13     1367.87     1433.66    132.00 o 
   6   3  13     2661.04     2463.41    106.45 o 
   7   3  13      164.31      158.26     77.97 o 
   8   3  13     2544.96     2855.42    173.08 o 
   9   3  13      606.13      618.90    110.67 o 
   0   4  13        0.06      -10.96     57.56 o 
   1   4  13     7612.45     7641.35    125.91 o 
   2   4  13     1517.51     1602.11     66.09 o 
   3   4  13      932.36      867.56     53.95 o 
   4   4  13     1077.22     1221.57     64.66 o 
   5   4  13     5476.42     5615.28    186.03 o 
   6   4  13       16.67       68.08     57.90 o 
   7   4  13      152.10       68.72     65.38 o 
   8   4  13       43.10       -9.27     69.02 o 
   9   4  13      682.58      796.11    127.03 o 
   1   5  13      986.31     1108.81     72.63 o 
   2   5  13      774.21      841.75     55.52 o 
   3   5  13     2592.84     2516.61     80.02 o 
   4   5  13      143.97      162.41     54.58 o 
   5   5  13     2244.88     2207.17    108.96 o 
   6   5  13      249.21      250.35     92.80 o 
   7   5  13      707.57      692.94     86.40 o 
   8   5  13       28.59       43.28     72.06 o 
   9   5  13      136.70       38.18     80.29 o 
   0   6  13      199.87      131.54     63.28 o 
   1   6  13     2059.66     2215.86     74.35 o 
   2   6  13     2980.62     2783.71     89.65 o 
   3   6  13      248.82      262.55     56.61 o 
   4   6  13     1062.21     1118.72     84.00 o 
   5   6  13     1417.96     1435.88    101.03 o 
   6   6  13      102.07       27.54     58.77 o 
   7   6  13      210.89      344.40     75.47 o 
   8   6  13      141.24       71.42     76.79 o 
   9   6  13       35.81       60.61     78.97 o 
   1   7  13     2910.12     2856.18     76.40 o 
   2   7  13     6861.61     6742.21    133.75 o 
   3   7  13      173.06      204.96     54.40 o 
   4   7  13     4094.75     3994.43    125.08 o 
   5   7  13     1012.95      987.24     91.28 o 
   6   7  13      282.92      294.08     68.71 o 
   7   7  13     1064.96      928.50     96.73 o 
   8   7  13     1224.35     1236.36    108.83 o 
   9   7  13      108.91      192.08     87.77 o 
   0   8  13     4938.07     5122.90    140.99 o 
   1   8  13     7330.56     7400.63    158.47 o 
   2   8  13      814.42      990.09     76.15 o 
   3   8  13      326.53      224.93     53.48 o 
   4   8  13       59.06       -7.66     50.49 o 
   5   8  13     5151.54     5112.39    157.99 o 
   6   8  13     1239.32     1334.21    101.36 o 
   7   8  13      395.73      279.15     78.62 o 
   8   8  13      594.26      722.02     97.56 o 
   9   8  13      535.09      462.78    100.35 o 
   1   9  13       17.73      -36.00     36.00 o 
   2   9  13     4805.39     4695.28    128.19 o 
   3   9  13     3325.80     3311.04    115.09 o 
   4   9  13      610.09      542.55     73.42 o 
   5   9  13      740.87      885.64     91.67 o 
   6   9  13     1066.85     1151.38    102.69 o 
   7   9  13       14.74      -16.11     79.95 o 
   8   9  13      513.86      343.26     87.99 o 
   0  10  13      211.25      177.47     55.67 o 
   1  10  13      481.47      597.23     54.37 o 
   2  10  13     2690.29     2871.02    107.71 o 
   3  10  13       64.24       33.39     51.73 o 
   4  10  13      640.41      594.76     73.39 o 
   5  10  13       80.49      137.51     65.26 o 
   6  10  13      799.09      532.22     84.98 o 
   7  10  13       35.35      -16.55     75.22 o 
   8  10  13      320.16      274.18     90.87 o 
   1  11  13      593.48      599.07     84.24 o 
   2  11  13      649.24      615.13     69.95 o 
   3  11  13      397.20      484.05     67.96 o 
   4  11  13      596.92      487.02     74.68 o 
   5  11  13       70.91       62.14     62.23 o 
   6  11  13       28.00      -39.59     65.81 o 
   7  11  13        6.92       31.90     73.89 o 
   8  11  13      306.27      261.53     82.14 o 
   0  12  13      666.40      869.74    137.41 o 
   1  12  13     1584.95     1668.25     84.49 o 
   2  12  13     1534.35     1566.78     97.24 o 
   3  12  13        3.38      -28.61     51.77 o 
   4  12  13     2320.08     2627.94    147.17 o 
   5  12  13     1080.24     1081.00    102.92 o 
   6  12  13      107.48      146.12     78.25 o 
   7  12  13      305.18      263.41     91.55 o 
   8  12  13      158.46      204.53     85.30 o 
   1  13  13      760.88      851.68     70.47 o 
   2  13  13     2909.14     2840.04    110.18 o 
   3  13  13      180.01      153.30     60.61 o 
   4  13  13      414.25      500.55     75.47 o 
   5  13  13        6.38      -61.25     61.25 o 
   6  13  13      362.99      392.93     92.15 o 
   7  13  13      188.85      209.62     90.69 o 
   0  14  13     1672.06     1479.61    125.08 o 
   1  14  13      631.10      645.44     72.96 o 
   2  14  13     1403.89     1469.79     92.31 o 
   3  14  13      218.71      344.08     68.08 o 
   4  14  13      277.35      227.51     67.53 o 
   5  14  13      359.05      634.67     91.64 o 
   6  14  13      656.14      643.22    108.20 o 
   7  14  13        7.33      -46.74     80.39 o 
   1  15  13       14.51      -44.96     52.73 o 
   2  15  13       66.38       24.47     53.79 o 
   3  15  13       43.19       26.35     56.14 o 
   4  15  13        0.58       32.43     59.48 o 
   5  15  13       22.28      -22.59     67.55 o 
   6  15  13       47.22      171.59     87.39 o 
   7  15  13        0.81      -56.54     84.20 o 
   0  16  13     2151.78     1985.07    306.98 o 
   1  16  13      180.67      255.51     68.46 o 
   2  16  13      649.02      633.07     95.11 o 
   3  16  13       41.21      -50.74     50.74 o 
   4  16  13      288.96      288.10     69.11 o 
   5  16  13      349.45      295.88     83.56 o 
   6  16  13      396.90      410.42    121.56 o 
   1  17  13      320.85      346.39     75.22 o 
   2  17  13      760.90      746.58     85.75 o 
   3  17  13       76.96       33.43     62.27 o 
   4  17  13      240.57      242.43     70.18 o 
   5  17  13        1.32      -63.91     63.91 o 
   6  17  13       37.87      -64.04     83.12 o 
   0  18  13        2.92       25.56    100.95 o 
   1  18  13      587.94      589.45     97.01 o 
   2  18  13      826.20      804.89     89.59 o 
   3  18  13       89.78       90.24     64.91 o 
   4  18  13      992.56      959.52     94.24 o 
   5  18  13      419.07      388.38     85.56 o 
   1  19  13       16.01      -47.73     75.05 o 
   2  19  13       47.99        1.05     70.41 o 
   3  19  13      249.86      170.83     82.66 o 
   4  19  13        5.72       -6.03     67.41 o 
   5  19  13       24.37       41.58     74.90 o 
   0  20  13      497.31      637.81    216.76 o 
   1  20  13       70.75      -33.83     72.94 o 
   2  20  13      265.28      396.08     88.41 o 
   3  20  13        7.99       36.43     71.27 o 
   4  20  13      147.57       20.54     72.25 o 
   1  21  13       51.94      -72.37     72.37 o 
   2  21  13      272.39      273.15     87.99 o 
   3  21  13      155.09      122.72     81.85 o 
   0  22  13      405.14      745.73    162.61 o 
   1  22  13      217.84      287.37     94.27 o 
   0   0  14    28458.22    27938.70    557.74 o 
   1   0  14     5410.21     5428.13    164.28 o 
   2   0  14     2218.98     2160.65    122.25 o 
   3   0  14        1.05       19.47     51.29 o 
   4   0  14      640.53      565.54     72.14 o 
   5   0  14      854.36      803.68    111.71 o 
   6   0  14     4506.74     4278.95    196.17 o 
   7   0  14      199.73      229.18    160.99 o 
   8   0  14      956.58     1036.64    194.94 o 
   9   0  14       19.18      -95.33    134.29 o 
   1   1  14     2403.22     2707.02     79.88 o 
   2   1  14     1423.16     1361.57     68.83 o 
   3   1  14     2525.84     2448.40     74.36 o 
   4   1  14      826.48      962.71     58.40 o 
   5   1  14       94.92      101.91     43.18 o 
   6   1  14       34.74      -49.97     49.97 o 
   7   1  14      644.09      767.40    101.82 o 
   8   1  14      231.65      214.91    103.28 o 
   9   1  14      164.00      111.93    106.75 o 
   0   2  14      565.99      593.67     81.68 o 
   1   2  14       72.40      124.37     37.18 o 
   2   2  14     4391.02     4300.33    103.25 o 
   3   2  14       15.90      -35.22     35.22 o 
   4   2  14     4374.27     4105.64    121.49 o 
   5   2  14       83.62       85.50     44.67 o 
   6   2  14      123.78      128.47     60.68 o 
   7   2  14       25.08       55.26     65.94 o 
   8   2  14      415.14      324.87     98.20 o 
   9   2  14       34.81      179.18    108.36 o 
   1   3  14     2856.94     2666.90     83.38 o 
   2   3  14       39.50       30.93     34.27 o 
   3   3  14      845.00      881.65     58.97 o 
   4   3  14        1.98      -22.93     39.06 o 
   5   3  14      346.76      205.12     61.87 o 
   6   3  14        7.15       -6.52     52.13 o 
   7   3  14      290.88      168.08     72.49 o 
   8   3  14       10.01       -4.79     83.38 o 
   9   3  14        6.19       -0.09     99.26 o 
   0   4  14      937.10      917.12    103.20 o 
   1   4  14      800.13     1021.09     58.64 o 
   2   4  14     4809.36     4574.74    105.40 o 
   3   4  14      229.91      231.33     48.42 o 
   4   4  14     7733.73     7535.88    186.81 o 
   5   4  14      489.72      543.89     70.90 o 
   6   4  14       10.37       24.01     56.22 o 
   7   4  14       59.42       85.64     73.50 o 
   8   4  14      283.87      161.60     79.00 o 
   9   4  14        6.92      -68.80     87.29 o 
   1   5  14      177.80      243.09     46.26 o 
   2   5  14     2026.52     2039.11     73.27 o 
   3   5  14     8861.13     8941.55    187.86 o 
   4   5  14      565.16      668.66     77.43 o 
   5   5  14      102.77      -23.19     55.43 o 
   6   5  14      170.55      120.17     61.26 o 
   7   5  14      791.07      837.94     93.27 o 
   8   5  14      299.86      212.18     82.35 o 
   9   5  14      711.00      684.31    119.32 o 
   0   6  14     6672.32     6747.57    174.76 o 
   1   6  14      533.74      477.22     51.63 o 
   2   6  14      470.35      365.81     52.47 o 
   3   6  14        0.17      -43.28     43.28 o 
   4   6  14       35.81       18.86     49.52 o 
   5   6  14      570.74      571.55     96.33 o 
   6   6  14     3364.64     3487.45    193.12 o 
   7   6  14      118.63       82.81     67.95 o 
   8   6  14      529.80      440.95    107.46 o 
   9   6  14       50.77      -20.48     81.41 o 
   1   7  14     1816.20     1761.63     67.93 o 
   2   7  14      240.81      209.01     49.99 o 
   3   7  14       34.85       29.23     46.83 o 
   4   7  14       57.60       29.63     53.01 o 
   5   7  14      970.00     1042.45    130.05 o 
   6   7  14       13.92      161.32     62.79 o 
   7   7  14      495.20      474.03     87.05 o 
   8   7  14       18.89       18.03     75.16 o 
   0   8  14     4796.75     4724.36    224.50 o 
   1   8  14       74.24       70.76     40.81 o 
   2   8  14      937.79     1096.64     82.05 o 
   3   8  14      121.78       99.32     50.30 o 
   4   8  14      254.70      206.65     60.26 o 
   5   8  14       10.59      -52.04     57.74 o 
   6   8  14     1981.64     2156.50    135.13 o 
   7   8  14       10.74       53.53     71.52 o 
   8   8  14      361.56      522.24     91.12 o 
   1   9  14     6922.42     7050.49    129.03 o 
   2   9  14      392.04      352.31     61.80 o 
   3   9  14     2083.23     1936.55     98.22 o 
   4   9  14      355.79      373.90    104.86 o 
   5   9  14     1238.84     1252.49    103.03 o 
   6   9  14        1.82       -2.77     62.41 o 
   7   9  14     3092.13     3179.41    160.78 o 
   8   9  14       40.64       58.54     72.98 o 
   0  10  14     3347.04     3607.29    125.80 o 
   1  10  14      130.25      -14.95     47.92 o 
   2  10  14     2735.80     2637.41    105.86 o 
   3  10  14        0.42       72.02     52.21 o 
   4  10  14     4377.06     4698.24    152.42 o 
   5  10  14      145.46       44.22     58.88 o 
   6  10  14      996.92      965.94    101.29 o 
   7  10  14       45.95       54.27     73.80 o 
   8  10  14        2.15       17.33     79.93 o 
   1  11  14        9.60       -8.56     45.74 o 
   2  11  14       25.44       56.54     52.79 o 
   3  11  14     4871.32     4990.45    143.79 o 
   4  11  14       17.75      -41.03     67.13 o 
   5  11  14     1620.65     1639.98    116.98 o 
   6  11  14        3.05       70.86     78.11 o 
   7  11  14       67.04      -62.22     93.38 o 
   8  11  14       39.93      -20.02     82.71 o 
   0  12  14      506.48      483.83     90.82 o 
   1  12  14       90.54       24.88     63.29 o 
   2  12  14      329.65      340.48     64.35 o 
   3  12  14       50.77        5.23     55.42 o 
   4  12  14       15.02       38.81     58.98 o 
   5  12  14        6.56      120.78     83.81 o 
   6  12  14       34.84       -9.10     67.70 o 
   7  12  14       14.48      -45.44     76.35 o 
   1  13  14      373.81      439.15     66.71 o 
   2  13  14       28.06       47.15     61.54 o 
   3  13  14     3477.61     3423.07    154.76 o 
   4  13  14       21.88      -14.08     54.22 o 
   5  13  14      269.64      373.80     81.90 o 
   6  13  14        0.58      -73.52     73.52 o 
   7  13  14       29.01      139.66     90.50 o 
   0  14  14     3851.80     4357.16    238.88 o 
   1  14  14      138.98      230.43     62.89 o 
   2  14  14      141.14      -26.38     59.65 o 
   3  14  14        3.51       11.04     57.48 o 
   4  14  14     1120.11     1071.76     96.22 o 
   5  14  14       62.86       27.75     69.84 o 
   6  14  14      930.70      965.49    192.56 o 
   7  14  14       28.95      -53.82     83.34 o 
   1  15  14     4969.10     5394.08    152.32 o 
   2  15  14      137.73       70.41     58.77 o 
   3  15  14      554.38      442.30     74.88 o 
   4  15  14       48.74       61.74     60.89 o 
   5  15  14      347.72      307.26     83.06 o 
   6  15  14        8.31        1.00     80.53 o 
   0  16  14     3376.21     3532.38    219.91 o 
   1  16  14        7.44       61.31     63.49 o 
   2  16  14      120.54      210.21     74.62 o 
   3  16  14        0.09       33.25     58.81 o 
   4  16  14      964.41      897.06     93.41 o 
   5  16  14        9.16       57.18     74.06 o 
   6  16  14      332.45      188.79    102.35 o 
   1  17  14      185.45      229.22     78.23 o 
   2  17  14       12.62      -54.90     54.90 o 
   3  17  14     1316.40     1305.92    118.32 o 
   4  17  14       14.44       53.03     63.83 o 
   5  17  14      518.47      649.75     96.07 o 
   0  18  14      417.16      408.21    164.06 o 
   1  18  14      178.26      131.06     75.80 o 
   2  18  14        2.32       28.22     66.51 o 
   3  18  14       25.80      -14.74     66.16 o 
   4  18  14        0.29      -20.61     67.43 o 
   5  18  14       57.05       17.26     73.95 o 
   1  19  14        4.49      -71.89     71.89 o 
   2  19  14      159.85      145.35     77.21 o 
   3  19  14     1889.57     2245.21    132.24 o 
   4  19  14       46.82       55.54     78.34 o 
   0  20  14      464.71      328.50    131.96 o 
   1  20  14       89.56      -73.58     73.58 o 
   2  20  14      356.02      288.92     97.44 o 
   3  20  14       12.76      -14.82     76.46 o 
   1  21  14      746.18      736.14    115.91 o 
   2  21  14        1.32      151.50     86.58 o 
   1   1  15     7949.01     7715.18    138.59 o 
   2   1  15      905.84      973.39     63.16 o 
   3   1  15       25.01       -0.33     38.14 o 
   4   1  15      175.79      146.18     48.06 o 
   5   1  15     1113.92     1166.68     76.08 o 
   6   1  15      244.89      335.86     72.25 o 
   7   1  15     2051.20     2064.29    142.39 o 
   8   1  15      322.02      102.34    108.84 o 
   9   1  15       19.74       68.60    102.13 o 
   0   2  15    10743.16    10625.40    247.03 o 
   1   2  15     2323.42     2294.16     83.18 o 
   2   2  15       62.34       61.80     39.73 o 
   3   2  15     1230.87     1217.15     68.70 o 
   4   2  15     1570.25     1463.25     71.09 o 
   5   2  15     2377.71     2328.73     93.90 o 
   6   2  15     1258.86     1244.25    103.36 o 
   7   2  15        5.81       13.26     65.50 o 
   8   2  15       24.94      -17.14     94.63 o 
   9   2  15      239.24       88.45    125.75 o 
   1   3  15      189.25      187.96     42.56 o 
   2   3  15     4090.77     3999.73     97.47 o 
   3   3  15    10368.38    10540.88    205.98 o 
   4   3  15     1006.88     1147.59     70.07 o 
   5   3  15      712.59      877.39     80.66 o 
   6   3  15      488.45      621.27     85.35 o 
   7   3  15        6.22      -51.73     61.94 o 
   8   3  15      342.78      383.92     99.02 o 
   9   3  15      817.16      900.54    146.72 o 
   0   4  15       73.76       38.93     64.24 o 
   1   4  15     1235.76     1372.68     81.01 o 
   2   4  15      967.30     1000.55     66.57 o 
   3   4  15      546.26      533.76     77.12 o 
   4   4  15      926.68     1076.36     87.63 o 
   5   4  15     1380.56     1368.56     93.28 o 
   6   4  15       87.59        3.13     59.25 o 
   7   4  15        0.00       27.36     67.83 o 
   8   4  15       15.57       82.50    119.38 o 
   9   4  15      239.21       91.19    105.32 o 
   1   5  15      337.06      350.16     54.21 o 
   2   5  15      345.84      373.98     49.55 o 
   3   5  15     4091.03     4071.61    122.42 o 
   4   5  15        7.20       93.52     57.24 o 
   5   5  15      815.42      810.31     85.42 o 
   6   5  15      221.55      180.03     68.40 o 
   7   5  15      271.17      212.19     79.10 o 
   8   5  15       51.57       33.70     76.55 o 
   0   6  15     3269.32     3080.20    125.46 o 
   1   6  15      661.97      698.31     58.36 o 
   2   6  15     3436.39     3280.53     96.63 o 
   3   6  15       44.50       -5.86     49.87 o 
   4   6  15     3010.74     3230.34    115.90 o 
   5   6  15      260.06      220.22     67.48 o 
   6   6  15      164.54      157.16     66.09 o 
   7   6  15        8.96      142.90     71.39 o 
   8   6  15       84.41      166.66     85.37 o 
   1   7  15     6751.39     6779.24    151.86 o 
   2   7  15     3199.41     2845.10    105.73 o 
   3   7  15     2133.95     2163.91     93.26 o 
   4   7  15      494.45      502.24     71.05 o 
   5   7  15     1318.65     1331.21    103.06 o 
   6   7  15      533.14      443.35     80.76 o 
   7   7  15     2704.20     2937.41    162.65 o 
   8   7  15      286.77      149.63     83.76 o 
   0   8  15    10147.74    10135.46    266.73 o 
   1   8  15     2493.68     2554.40     96.05 o 
   2   8  15       16.77       49.89     47.85 o 
   3   8  15      297.26      307.99     59.17 o 
   4   8  15       23.98      131.55     58.38 o 
   5   8  15     1316.18     1466.50    108.93 o 
   6   8  15     3147.92     3287.32    138.46 o 
   7   8  15       10.51      -66.44     70.63 o 
   8   8  15      359.64      282.98     90.32 o 
   1   9  15       27.48       44.95     47.26 o 
   2   9  15     2761.99     2638.97    104.96 o 
   3   9  15     2530.59     2512.92    117.45 o 
   4   9  15      251.05      168.21     79.44 o 
   5   9  15      275.04      193.78     67.94 o 
   6   9  15      481.73      504.81     86.53 o 
   7   9  15        0.81      -69.53     69.53 o 
   8   9  15       71.00      117.09     83.53 o 
   0  10  15     1648.58     1882.63    172.64 o 
   1  10  15      654.94      631.47     92.54 o 
   2  10  15      569.75      564.50     69.33 o 
   3  10  15        0.18       79.41     55.75 o 
   4  10  15      531.13      666.94     83.55 o 
   5  10  15       23.30       58.77     59.76 o 
   6  10  15     1160.12     1437.63    117.15 o 
   7  10  15       23.01        5.29     72.78 o 
   8  10  15      111.79      126.14     82.64 o 
   1  11  15       50.21      143.70     49.87 o 
   2  11  15       64.66       13.53     50.71 o 
   3  11  15     3337.81     3479.51    125.86 o 
   4  11  15      200.25       63.68     57.22 o 
   5  11  15        1.06      -53.38     63.39 o 
   6  11  15       11.73       39.14     70.10 o 
   7  11  15      217.07      290.57     89.70 o 
   0  12  15      330.06      255.48    108.45 o 
   1  12  15       67.18       25.18     52.16 o 
   2  12  15     2279.12     2209.44    104.61 o 
   3  12  15       63.46       35.92     57.36 o 
   4  12  15     4196.56     4290.09    143.53 o 
   5  12  15      354.60      339.95     80.89 o 
   6  12  15      196.10      202.43     86.14 o 
   7  12  15       30.10      -56.59     82.11 o 
   1  13  15     1937.96     2092.54    106.72 o 
   2  13  15      312.66      226.46     62.27 o 
   3  13  15     1505.41     1350.96    149.71 o 
   4  13  15       77.61       37.87     61.22 o 
   5  13  15        0.08       76.64     67.87 o 
   6  13  15       80.21       77.39     78.26 o 
   7  13  15      856.59     1208.63    133.52 o 
   0  14  15     4340.19     4325.17    378.35 o 
   1  14  15      238.74      295.95     65.06 o 
   2  14  15      633.65      575.61     79.44 o 
   3  14  15       58.00       63.52     59.09 o 
   4  14  15        0.55      -46.63     60.16 o 
   5  14  15      221.29      189.90     75.32 o 
   6  14  15      825.85      729.41    111.31 o 
   1  15  15        1.34      120.18     66.07 o 
   2  15  15       54.74       37.61     59.42 o 
   3  15  15        0.63      142.35     63.69 o 
   4  15  15        0.01       58.17     65.46 o 
   5  15  15       44.25      146.36     85.53 o 
   6  15  15       37.62       53.42     81.36 o 
   0  16  15     3907.72     3929.22    235.17 o 
   1  16  15       41.26       44.37     71.53 o 
   2  16  15      153.38       25.51     78.90 o 
   3  16  15        4.81      -62.77     63.38 o 
   4  16  15       21.54      -56.95     60.83 o 
   5  16  15        3.59      113.53     79.25 o 
   6  16  15      841.31      966.63    123.31 o 
   1  17  15      922.90      962.32    114.15 o 
   2  17  15      145.88       82.40     69.72 o 
   3  17  15      972.66      867.43     96.01 o 
   4  17  15       41.79       48.83     70.15 o 
   5  17  15       20.68      -41.70     68.33 o 
   0  18  15      242.38      420.31    156.57 o 
   1  18  15      218.80      149.74     84.15 o 
   2  18  15      819.15      760.75    102.25 o 
   3  18  15        9.19       79.70     89.06 o 
   4  18  15     1689.72     1984.97    143.18 o 
   1  19  15        0.16       46.77     79.48 o 
   2  19  15      115.90       33.88     82.99 o 
   3  19  15      259.83      402.00     87.69 o 
   4  19  15       15.81      -26.06     71.15 o 
   0  20  15      247.08      270.15    138.49 o 
   1  20  15       11.96        3.60     82.23 o 
   2  20  15      294.45      292.65     94.23 o 
   3  20  15        5.07      -60.23     72.25 o 
   1  21  15        6.40      -59.72     80.14 o 
   0   0  16     8990.56     9224.75    272.47 o 
   1   0  16    16496.69    17026.71    348.80 o 
   2   0  16     1352.16     1111.60     94.46 o 
   3   0  16     2083.08     2188.89    111.57 o 
   4   0  16      585.00      668.50     90.05 o 
   5   0  16     7750.47     8004.42    326.36 o 
   6   0  16     1164.31     1249.85    148.45 o 
   7   0  16      255.12      151.40    141.50 o 
   8   0  16      374.91      329.29    168.37 o 
   1   1  16      496.11      780.88     60.19 o 
   2   1  16    11580.08    11274.87    179.93 o 
   3   1  16      160.77      179.32     47.56 o 
   4   1  16     2409.55     2355.30    102.98 o 
   5   1  16        0.10       25.04     53.26 o 
   6   1  16     1328.51     1568.88    112.05 o 
   7   1  16       78.18      183.76    124.04 o 
   8   1  16     1228.64     1600.69    172.53 o 
   0   2  16     2795.01     2934.21    143.97 o 
   1   2  16     1929.59     1888.77     79.15 o 
   2   2  16     1877.76     1929.07     86.40 o 
   3   2  16      825.04      797.26     65.28 o 
   4   2  16     1731.33     1727.34     92.41 o 
   5   2  16     2032.59     2024.88    110.87 o 
   6   2  16      404.38      438.57     81.59 o 
   7   2  16        1.44      -66.82     66.82 o 
   8   2  16      353.26      292.04    114.42 o 
   1   3  16     1262.46     1338.43     74.47 o 
   2   3  16      981.78      937.83     62.31 o 
   3   3  16       12.02      -37.55     37.55 o 
   4   3  16      429.12      479.60     69.65 o 
   5   3  16       16.50       92.44     68.10 o 
   6   3  16        8.65       81.20     70.60 o 
   7   3  16       46.01        8.94     68.53 o 
   8   3  16       91.72       25.88     84.55 o 
   0   4  16       82.76       74.45     68.30 o 
   1   4  16     3813.98     3663.37    106.54 o 
   2   4  16     3188.37     2857.93    108.62 o 
   3   4  16      292.55      300.69     61.35 o 
   4   4  16     1545.02     1702.53    101.98 o 
   5   4  16     1935.32     2072.50    207.65 o 
   6   4  16      299.10      188.45     72.83 o 
   7   4  16       88.17       42.41     75.22 o 
   8   4  16      425.97      621.91    139.23 o 
   1   5  16      256.98      215.27     52.92 o 
   2   5  16     9422.70     9178.69    154.84 o 
   3   5  16     1067.71     1052.21     82.57 o 
   4   5  16     2787.32     2738.01    147.61 o 
   5   5  16      170.34      214.46     66.62 o 
   6   5  16     1250.40     1416.23    108.97 o 
   7   5  16        1.84       -6.03     70.25 o 
   8   5  16     1442.29     1748.41    153.83 o 
   0   6  16     1399.38     1458.57    105.75 o 
   1   6  16     6617.94     6760.64    133.85 o 
   2   6  16      680.61      713.28     63.55 o 
   3   6  16      206.70       69.63     51.40 o 
   4   6  16      802.08      630.20     75.28 o 
   5   6  16     3701.01     3803.59    141.82 o 
   6   6  16      916.22     1101.44     98.81 o 
   7   6  16      192.79      217.48     94.20 o 
   8   6  16      205.53      216.62     88.26 o 
   1   7  16      599.62      493.58     55.53 o 
   2   7  16     2247.21     2341.12    108.71 o 
   3   7  16      493.26      465.41     67.19 o 
   4   7  16      478.32      476.57     72.38 o 
   5   7  16      690.60      753.49     89.16 o 
   6   7  16      380.21      487.47     82.44 o 
   7   7  16      148.54      228.60     86.00 o 
   8   7  16      205.81      129.93     88.12 o 
   0   8  16      451.37      416.52     72.99 o 
   1   8  16      179.96      137.89     49.88 o 
   2   8  16      565.67      567.96     69.21 o 
   3   8  16        0.38       78.55     53.09 o 
   4   8  16      713.91      728.60     79.59 o 
   5   8  16      126.23       71.33     64.62 o 
   6   8  16      397.93      438.97     89.41 o 
   7   8  16       82.45       41.51     72.83 o 
   8   8  16       69.79       79.01     82.45 o 
   1   9  16      758.26      903.63     78.47 o 
   2   9  16     1415.95     1538.04     99.25 o 
   3   9  16      407.66      346.91     67.73 o 
   4   9  16      698.39      763.01     91.65 o 
   5   9  16     1045.26     1217.95    139.31 o 
   6   9  16      137.87      218.87     77.38 o 
   7   9  16      367.82      378.14     89.28 o 
   8   9  16      416.31      527.28    115.27 o 
   0  10  16        9.95       87.08     67.17 o 
   1  10  16     2121.17     2057.89    108.85 o 
   2  10  16     1072.84     1009.14     83.64 o 
   3  10  16      139.24      154.76     62.97 o 
   4  10  16      221.33      116.23     64.03 o 
   5  10  16     1926.58     2352.68    134.29 o 
   6  10  16        2.45      -65.53     65.53 o 
   7  10  16      142.88      138.81     81.57 o 
   1  11  16      648.46      561.82     73.75 o 
   2  11  16     2262.22     2174.88    130.80 o 
   3  11  16     1106.97     1187.43     94.84 o 
   4  11  16      260.36      260.36     74.61 o 
   5  11  16      619.84      579.73     89.82 o 
   6  11  16      592.21      505.66     99.49 o 
   7  11  16      115.35       62.26     81.16 o 
   0  12  16      260.64      362.30    115.95 o 
   1  12  16      167.49      216.75     63.82 o 
   2  12  16      408.04      349.72     69.49 o 
   3  12  16      345.92      243.25     68.07 o 
   4  12  16       22.32       44.74     61.63 o 
   5  12  16      381.42      408.88    102.73 o 
   6  12  16        9.75      -23.28     76.02 o 
   7  12  16        3.07      -65.65     86.21 o 
   1  13  16     1094.03     1094.02     90.46 o 
   2  13  16       39.86       80.78     61.19 o 
   3  13  16      597.93      509.34     78.03 o 
   4  13  16      174.34      146.38     65.21 o 
   5  13  16      333.73      346.31    101.13 o 
   6  13  16       24.71       -5.02     79.12 o 
   0  14  16      108.00      225.06    108.23 o 
   1  14  16      708.74      817.97     89.20 o 
   2  14  16        4.10       40.40     60.50 o 
   3  14  16        4.51      -56.74     56.74 o 
   4  14  16       15.46       36.58     66.15 o 
   5  14  16      416.31      446.76     89.64 o 
   6  14  16       95.66      222.27     90.69 o 
   1  15  16     1114.88     1186.37    117.89 o 
   2  15  16     1469.38     1479.16    104.84 o 
   3  15  16      201.81      159.49     70.29 o 
   4  15  16      338.38      268.93     75.24 o 
   5  15  16      420.96      325.51     85.83 o 
   6  15  16      134.36       92.35     94.96 o 
   0  16  16       33.29      -63.70     95.03 o 
   1  16  16      815.12      647.94    101.94 o 
   2  16  16        3.06      -62.55     64.05 o 
   3  16  16      156.70      190.70     73.36 o 
   4  16  16        0.89      -25.16     66.54 o 
   5  16  16      476.27      472.09     94.02 o 
   1  17  16      614.64      581.98    108.04 o 
   2  17  16       97.92      120.34     82.04 o 
   3  17  16      244.05      155.03     74.42 o 
   4  17  16       10.60       -3.42     69.62 o 
   5  17  16      231.79      178.28     79.40 o 
   0  18  16      448.87      280.28    131.04 o 
   1  18  16       81.38       72.30     96.24 o 
   2  18  16        0.17       19.72     80.81 o 
   3  18  16        7.01       34.70     73.79 o 
   4  18  16        1.35      -43.65     69.89 o 
   1  19  16      229.85      232.01     89.80 o 
   2  19  16      428.39      603.86    107.40 o 
   3  19  16      306.79      297.01     87.22 o 
   0  20  16       35.24     -105.78    105.78 o 
   1  20  16      290.57      180.84     92.76 o 
   2  20  16       56.43       94.73     83.19 o 
   1   1  17      864.17      633.28     71.87 o 
   2   1  17     2265.13     2199.58     84.06 o 
   3   1  17     5249.65     5290.83    136.82 o 
   4   1  17      312.62      440.81     57.37 o 
   5   1  17      244.42      223.74     69.82 o 
   6   1  17      232.44      153.84     80.21 o 
   7   1  17      108.62       56.21     89.51 o 
   8   1  17      238.33      227.74    116.07 o 
   0   2  17      737.10      741.38     86.41 o 
   1   2  17     5469.26     5426.12    137.38 o 
   2   2  17      647.95      544.31     56.53 o 
   3   2  17      328.33      279.56     54.68 o 
   4   2  17      554.72      468.80     59.73 o 
   5   2  17     2287.95     2312.45    117.29 o 
   6   2  17      175.04       47.53     68.69 o 
   7   2  17      251.63      155.84    111.01 o 
   8   2  17        0.33      101.95    106.49 o 
   1   3  17     3428.16     3195.72    108.81 o 
   2   3  17     3442.98     3458.18    144.44 o 
   3   3  17      110.09       87.26     42.59 o 
   4   3  17     1077.51     1111.68     95.47 o 
   5   3  17      699.56      786.79     88.72 o 
   6   3  17      457.90      479.91     86.95 o 
   7   3  17     1699.62     1716.81    145.74 o 
   8   3  17      719.44      781.99    142.59 o 
   0   4  17     1422.32     1340.71    126.43 o 
   1   4  17      363.51      225.77     48.48 o 
   2   4  17      266.63      297.21     52.76 o 
   3   4  17       38.69        5.65     50.04 o 
   4   4  17       18.37       39.49     58.24 o 
   5   4  17      890.46     1029.36     91.21 o 
   6   4  17      266.37      271.53     75.37 o 
   7   4  17      112.45      106.65     75.21 o 
   8   4  17      125.46      233.50    121.99 o 
   1   5  17     1654.61     1449.95     89.91 o 
   2   5  17       98.22       67.33     49.25 o 
   3   5  17      412.49      333.00     64.18 o 
   4   5  17       29.44        4.91     58.15 o 
   5   5  17      639.81      583.17     83.42 o 
   6   5  17       11.32       95.14     69.69 o 
   7   5  17      756.32      576.05     98.84 o 
   8   5  17       15.36      125.90     95.22 o 
   0   6  17     5783.82     5740.02    200.65 o 
   1   6  17     1691.26     1748.81    105.46 o 
   2   6  17       86.80       10.24     51.59 o 
   3   6  17        3.79      -12.31     49.97 o 
   4   6  17      156.70      207.51     65.42 o 
   5   6  17      368.77      421.14     85.20 o 
   6   6  17      935.49      861.67     95.26 o 
   7   6  17       90.10       34.94     79.14 o 
   8   6  17      261.88      252.66     91.39 o 
   1   7  17       60.74       67.61     48.34 o 
   2   7  17     2921.05     2825.88    109.20 o 
   3   7  17     5154.87     5316.67    147.95 o 
   4   7  17     1355.50     1284.80     97.70 o 
   5   7  17      640.07      482.88     80.67 o 
   6   7  17      153.61       79.61     69.65 o 
   7   7  17       53.91       79.05     79.82 o 
   8   7  17      471.54      416.63     98.21 o 
   0   8  17      836.74      850.27     93.54 o 
   1   8  17     2108.45     2112.82     92.10 o 
   2   8  17     1709.10     1830.45    102.43 o 
   3   8  17       10.92      -55.08     55.08 o 
   4   8  17     2624.82     2931.92    164.49 o 
   5   8  17      936.20     1014.39    102.51 o 
   6   8  17        6.26       22.12     67.20 o 
   7   8  17      144.14       53.71     76.90 o 
   1   9  17     1441.54     1418.25     94.32 o 
   2   9  17      814.82      970.06     83.72 o 
   3   9  17        2.22       28.97     56.60 o 
   4   9  17      201.86      294.49     73.96 o 
   5   9  17       57.15       30.87     61.53 o 
   6   9  17      119.34      354.45     79.01 o 
   7   9  17      422.49      263.17     85.83 o 
   0  10  17       97.97       85.55     87.23 o 
   1  10  17       98.13       35.44     56.56 o 
   2  10  17      912.48     1037.61     87.63 o 
   3  10  17      115.85      123.34     62.19 o 
   4  10  17     1057.66      850.51     92.60 o 
   5  10  17       17.44      -62.35     62.35 o 
   6  10  17      208.67      118.38     85.72 o 
   7  10  17       42.81      -39.47     74.45 o 
   1  11  17     1363.24     1512.25    102.06 o 
   2  11  17      126.82       90.42     60.96 o 
   3  11  17      421.61      359.39     83.33 o 
   4  11  17      176.55      263.77     94.88 o 
   5  11  17      138.42      138.10     72.24 o 
   6  11  17       26.21      -44.61     79.07 o 
   7  11  17      377.06      318.29     92.10 o 
   0  12  17     4457.84     4834.45    244.12 o 
   1  12  17      648.19      595.26     79.16 o 
   2  12  17      174.83      177.54     69.12 o 
   3  12  17      103.54       65.18     60.67 o 
   4  12  17        0.24       -6.63     60.87 o 
   5  12  17      978.14      840.18    101.14 o 
   6  12  17     1209.98     1547.47    137.84 o 
   1  13  17      177.61      107.71     72.65 o 
   2  13  17      900.41     1028.55     95.51 o 
   3  13  17     1148.91     1450.07    106.41 o 
   4  13  17      241.54       62.32     65.92 o 
   5  13  17       41.11        9.15     72.83 o 
   6  13  17       86.60       47.46     83.59 o 
   0  14  17       29.27      100.83    104.89 o 
   1  14  17      148.82      227.92     83.83 o 
   2  14  17      814.52      916.11     89.20 o 
   3  14  17      155.18      155.83     69.09 o 
   4  14  17     1592.11     1518.82    115.01 o 
   5  14  17      148.97      136.45     78.68 o 
   6  14  17        8.65       -4.47     85.65 o 
   1  15  17        3.20       -7.76     76.30 o 
   2  15  17       29.45      102.73     68.16 o 
   3  15  17        8.81      -43.10     65.74 o 
   4  15  17       37.29        4.16     84.77 o 
   5  15  17        6.68       11.06     75.28 o 
   0  16  17       96.31     -106.09    106.09 o 
   1  16  17      729.49      710.03    104.14 o 
   2  16  17      720.02      625.76     99.66 o 
   3  16  17       17.37       46.78     81.00 o 
   4  16  17      669.21      594.93     96.47 o 
   5  16  17      180.58       75.70     81.60 o 
   1  17  17      120.85      157.00     85.43 o 
   2  17  17      571.01      568.33    103.95 o 
   3  17  17      638.54      859.24     95.84 o 
   4  17  17      139.03      148.78     77.17 o 
   0  18  17     2079.68     2290.48    228.73 o 
   1  18  17      269.48      241.28     90.81 o 
   2  18  17      112.37       10.08     82.25 o 
   3  18  17       59.60      168.17     89.47 o 
   1  19  17      271.98      288.46     99.92 o 
   2  19  17       39.15      -76.77     76.77 o 
   0   0  18     3740.16     3548.97    174.71 o 
   1   0  18       66.73      124.57     66.05 o 
   2   0  18     5334.88     5299.75    184.21 o 
   3   0  18       15.89       44.11     65.31 o 
   4   0  18     6775.93     6869.86    210.38 o 
   5   0  18       36.37      -14.71     91.72 o 
   6   0  18      212.11       58.29    140.75 o 
   7   0  18       34.14       42.94    226.72 o 
   8   0  18       76.96      148.67    156.47 o 
   1   1  18      983.81      994.36     83.64 o 
   2   1  18      200.64      240.64     49.31 o 
   3   1  18     2919.05     3121.35    103.04 o 
   4   1  18       67.73       62.70     50.28 o 
   5   1  18        3.05      -62.42     62.42 o 
   6   1  18       72.76       70.44     87.12 o 
   7   1  18      581.70      449.50    121.40 o 
   8   1  18       20.63      -93.02     93.02 o 
   0   2  18     4901.21     5028.24    175.42 o 
   1   2  18      728.11      805.54     72.46 o 
   2   2  18      887.23      933.18     67.28 o 
   3   2  18        2.94       98.93     47.88 o 
   4   2  18      184.80      195.18     78.69 o 
   5   2  18        4.23      105.30     66.97 o 
   6   2  18      984.19     1190.18    188.97 o 
   7   2  18        7.15      -15.24     95.23 o 
   8   2  18      355.74      504.76    135.88 o 
   1   3  18        5.03       87.97     48.38 o 
   2   3  18      153.19      190.86     53.28 o 
   3   3  18     1213.64     1270.88     85.71 o 
   4   3  18       28.19       34.08     59.01 o 
   5   3  18       55.01       21.77     61.75 o 
   6   3  18        3.27      144.39     74.68 o 
   7   3  18      135.57      141.14    107.34 o 
   8   3  18       26.00       -0.06    104.04 o 
   0   4  18    10162.13    10826.50    324.47 o 
   1   4  18       60.56       -6.05     54.58 o 
   2   4  18       77.58       62.13     48.34 o 
   3   4  18       12.92      -48.63     48.63 o 
   4   4  18       30.81       39.86     62.09 o 
   5   4  18       30.38      -60.77     60.77 o 
   6   4  18     2875.35     3135.08    151.59 o 
   7   4  18        9.74       53.61     87.17 o 
   8   4  18      254.50      243.84    118.50 o 
   1   5  18     4168.89     4393.56    119.01 o 
   2   5  18      154.59       51.00     53.74 o 
   3   5  18     2342.05     2294.26    106.13 o 
   4   5  18       30.11       10.67     59.93 o 
   5   5  18      148.16       59.49     62.08 o 
   6   5  18      164.57      207.93     93.16 o 
   7   5  18     1877.13     1928.52    141.34 o 
   8   5  18        1.15      -85.48     85.48 o 
   0   6  18      226.13      142.38     79.41 o 
   1   6  18       56.67       31.10     49.02 o 
   2   6  18     1950.53     1792.47    100.98 o 
   3   6  18      688.10      747.69     98.19 o 
   4   6  18     2313.16     2349.69    112.71 o 
   5   6  18      165.10       62.69     66.25 o 
   6   6  18        9.40        2.67     68.39 o 
   7   6  18       80.71      147.73     83.48 o 
   1   7  18      198.75      109.05     54.69 o 
   2   7  18      719.88      635.94     75.86 o 
   3   7  18      983.46     1183.96     93.19 o 
   4   7  18        6.05       -4.43     59.41 o 
   5   7  18      328.17      258.06     75.45 o 
   6   7  18      129.22       75.42     76.90 o 
   7   7  18       27.43      -39.44     74.82 o 
   0   8  18      214.61      284.93     76.54 o 
   1   8  18       25.34       63.88     70.31 o 
   2   8  18     1436.33     1526.29     99.71 o 
   3   8  18        0.16       47.22     56.96 o 
   4   8  18     1077.77     1158.88     97.95 o 
   5   8  18       73.24       88.98     70.36 o 
   6   8  18        5.91      -17.47     66.25 o 
   7   8  18       27.15       45.07     81.63 o 
   1   9  18      112.68      108.59     58.35 o 
   2   9  18       35.64      -49.51     49.51 o 
   3   9  18     5253.50     5304.28    154.13 o 
   4   9  18        1.42      -31.45     63.55 o 
   5   9  18      293.91      372.06     83.15 o 
   6   9  18        4.40       41.65     73.38 o 
   7   9  18      143.74      200.47     87.35 o 
   0  10  18     6273.92     6710.21    450.66 o 
   1  10  18        9.19       35.37     56.32 o 
   2  10  18        6.07      -38.72     54.27 o 
   3  10  18        2.52       84.13     60.88 o 
   4  10  18      974.39     1018.62    102.19 o 
   5  10  18       18.68       14.63     77.39 o 
   6  10  18     1838.40     1793.68    133.90 o 
   7  10  18        4.00      -75.95     75.95 o 
   1  11  18     2516.04     2551.83    164.62 o 
   2  11  18        6.00       16.08     56.46 o 
   3  11  18      113.60       36.30     71.31 o 
   4  11  18        5.46      -60.72     60.72 o 
   5  11  18      232.36      129.29     77.96 o 
   6  11  18       16.07       18.03     83.30 o 
   0  12  18       29.87       70.25    101.45 o 
   1  12  18       17.78      -21.53     67.70 o 
   2  12  18       48.75       21.98     61.29 o 
   3  12  18        3.84      -66.72     66.72 o 
   4  12  18      631.28      700.42     98.64 o 
   5  12  18      125.69       64.67     74.21 o 
   6  12  18        1.61       77.90     82.51 o 
   1  13  18     1290.58     1389.96    123.88 o 
   2  13  18       58.62      -58.93     58.93 o 
   3  13  18       17.90      -40.59     63.16 o 
   4  13  18       81.66       56.69     67.95 o 
   5  13  18      456.00      429.29     91.64 o 
   6  13  18        1.66       56.71     84.90 o 
   0  14  18     2275.33     2143.31    364.08 o 
   1  14  18      133.13      105.03     71.81 o 
   2  14  18      454.61      361.65     75.97 o 
   3  14  18       38.62       -0.36     68.51 o 
   4  14  18      776.18      781.93     95.48 o 
   5  14  18       65.96       86.45     83.64 o 
   1  15  18       35.78       71.02     74.81 o 
   2  15  18       46.54      147.62     82.31 o 
   3  15  18     3844.30     4404.51    243.91 o 
   4  15  18        0.06      -40.31     71.59 o 
   5  15  18      110.90       40.89     80.81 o 
   0  16  18     1349.68     1763.15    198.60 o 
   1  16  18       24.98        1.20     92.93 o 
   2  16  18      122.95      139.50     87.59 o 
   3  16  18        1.98       56.20     75.90 o 
   4  16  18      609.46      411.91     92.82 o 
   1  17  18      774.21      905.01    112.95 o 
   2  17  18       23.89       99.66     85.79 o 
   3  17  18       33.75       80.04     86.55 o 
   0  18  18        4.31      -51.35    110.95 o 
   1  18  18       24.25      -82.04     82.04 o 
   2  18  18       90.26      118.99    103.02 o 
   1  19  18      592.77      630.81    114.84 o 
   1   1  19      239.38      160.28     56.15 o 
   2   1  19     1418.13     1417.06     81.27 o 
   3   1  19     3360.05     3274.75    109.15 o 
   4   1  19      742.79      823.76     93.35 o 
   5   1  19      672.81      561.06     90.91 o 
   6   1  19      256.21      137.68    105.32 o 
   7   1  19       43.54      -90.23     96.34 o 
   8   1  19      356.61      612.42    138.92 o 
   0   2  19     1794.34     2085.19    145.91 o 
   1   2  19     3743.48     3700.89    128.74 o 
   2   2  19      461.73      476.24     63.74 o 
   3   2  19      123.64      150.89     53.99 o 
   4   2  19     1418.94     1489.48    111.69 o 
   5   2  19     2209.32     2475.36    136.72 o 
   6   2  19      517.94      630.18    123.40 o 
   7   2  19       91.45      -99.18     99.18 o 
   8   2  19        2.18      -25.14    151.76 o 
   1   3  19     3956.40     3965.59    134.68 o 
   2   3  19     4592.85     4425.90    185.51 o 
   3   3  19      164.28      121.64     69.35 o 
   4   3  19      830.29      904.45     90.62 o 
   5   3  19      658.59      719.66    106.42 o 
   6   3  19      939.00      698.26    244.89 o 
   7   3  19     1498.92     1663.86    175.96 o 
   0   4  19     1475.52     1921.22    147.28 o 
   1   4  19     1787.77     1843.29    104.90 o 
   2   4  19       61.33        4.41     56.81 o 
   3   4  19      462.20      272.51     65.21 o 
   4   4  19      101.96      -13.65     68.03 o 
   5   4  19     1057.34     1183.53    107.09 o 
   6   4  19      530.18      567.71     97.18 o 
   7   4  19        0.61      147.01     92.39 o 
   1   5  19     1347.89     1506.57     97.11 o 
   2   5  19      369.70      333.20     62.26 o 
   3   5  19      361.59      433.34     89.21 o 
   4   5  19        0.07       -1.29     61.50 o 
   5   5  19      428.87      490.61    100.82 o 
   6   5  19       43.24      114.74     80.69 o 
   7   5  19      186.39      161.43    118.72 o 
   0   6  19     1822.49     1905.40    119.21 o 
   1   6  19      452.24      391.23     64.31 o 
   2   6  19       83.85       67.22     59.46 o 
   3   6  19       27.43      -26.07     61.52 o 
   4   6  19        0.43      -53.78     53.78 o 
   5   6  19      322.92      341.97     78.95 o 
   6   6  19      827.54      833.28    122.29 o 
   7   6  19       48.77       -2.16     78.82 o 
   1   7  19        2.85      -50.59     50.59 o 
   2   7  19     2255.51     2524.60    155.03 o 
   3   7  19     3354.81     3421.98    137.09 o 
   4   7  19      216.31      249.34     69.40 o 
   5   7  19      190.80      125.47     74.35 o 
   6   7  19      418.07      534.27     95.34 o 
   7   7  19       36.82       62.34     82.57 o 
   0   8  19      831.47      482.87    109.00 o 
   1   8  19     2278.32     2358.98    107.59 o 
   2   8  19     1508.95     1510.09    100.70 o 
   3   8  19      334.29      209.90     69.73 o 
   4   8  19     2030.80     2214.43    120.40 o 
   5   8  19     1270.74     1362.52    116.34 o 
   6   8  19       70.89      136.50     80.15 o 
   7   8  19       30.13      -72.16     80.87 o 
   1   9  19     1282.31     1340.83    104.55 o 
   2   9  19     1275.89     1045.27    101.27 o 
   3   9  19       92.04       12.72     61.37 o 
   4   9  19      167.18      205.20     77.12 o 
   5   9  19      124.26       63.13     72.58 o 
   6   9  19      222.97      307.81     89.55 o 
   7   9  19      435.32      427.92    101.20 o 
   0  10  19      994.44      758.83    167.06 o 
   1  10  19       17.27       72.98     63.00 o 
   2  10  19      563.11      705.34     83.75 o 
   3  10  19      133.15      131.57     66.33 o 
   4  10  19      226.63      236.83     77.44 o 
   5  10  19      220.78      295.97    100.58 o 
   6  10  19       74.49      106.62     80.62 o 
   1  11  19      242.50      230.09     77.51 o 
   2  11  19      195.11      238.30     82.83 o 
   3  11  19       16.38        7.88     58.66 o 
   4  11  19       37.21      -43.12     71.70 o 
   5  11  19      301.47      292.48     84.67 o 
   6  11  19        0.01       22.06     85.59 o 
   0  12  19     2861.04     2394.59    242.66 o 
   1  12  19      615.46      625.33    104.81 o 
   2  12  19      144.53      113.13     81.79 o 
   3  12  19       28.92       83.06     68.93 o 
   4  12  19        0.68       69.20     74.51 o 
   5  12  19      309.54      259.40     84.66 o 
   6  12  19     1034.55     1174.86    148.38 o 
   1  13  19       72.39       -3.87     77.76 o 
   2  13  19      597.26      491.04     85.93 o 
   3  13  19      739.92      644.62     97.43 o 
   4  13  19      273.89      151.47     80.14 o 
   5  13  19        0.14      -36.10     76.82 o 
   0  14  19      101.67      141.75    122.55 o 
   1  14  19      278.02      103.71     76.23 o 
   2  14  19      521.65      353.42     97.53 o 
   3  14  19       33.04       49.79     71.91 o 
   4  14  19      635.11      614.81     99.17 o 
   5  14  19      242.52      322.50    115.27 o 
   1  15  19        0.02        3.19     75.92 o 
   2  15  19       58.62       13.33     82.09 o 
   3  15  19        8.70       13.78     71.89 o 
   4  15  19       25.31       83.35     80.00 o 
   0  16  19       17.25       16.23    124.77 o 
   1  16  19       35.36      153.81     89.06 o 
   2  16  19      511.99      452.93    103.41 o 
   3  16  19        0.02      -79.40     79.40 o 
   4  16  19      463.70      290.12    124.50 o 
   1  17  19       41.00      163.50     87.69 o 
   2  17  19      184.74      343.07    101.08 o 
   3  17  19      290.92      262.28     94.43 o 
   0  18  19      776.81      739.09    165.65 o 
   1  18  19       76.03      100.08     87.50 o 
   0   0  20     1552.54     2013.29    251.51 o 
   1   0  20     4273.81     4317.31    174.15 o 
   2   0  20      248.68      236.81    147.15 o 
   3   0  20      105.14       43.87     72.76 o 
   4   0  20     1545.75     1463.44    172.93 o 
   5   0  20     2938.03     2836.98    261.55 o 
   6   0  20      337.63      453.85    176.66 o 
   7   0  20      318.37      227.78    161.75 o 
   1   1  20        0.95      -40.84     50.80 o 
   2   1  20     3001.81     3002.31    136.26 o 
   3   1  20       11.49       13.24     68.89 o 
   4   1  20     1109.53     1109.58    104.24 o 
   5   1  20        2.48      -49.20     92.56 o 
   6   1  20      252.25      324.25    126.21 o 
   7   1  20       21.19      -40.54    105.45 o 
   0   2  20     1728.73     2034.80    126.73 o 
   1   2  20     1223.04     1378.93    131.22 o 
   2   2  20      749.24      749.21     75.36 o 
   3   2  20       36.04       15.10     58.16 o 
   4   2  20      403.66      383.53     86.31 o 
   5   2  20      260.39      182.39     78.11 o 
   6   2  20      494.21      423.13    116.95 o 
   7   2  20        3.66       46.64    103.11 o 
   1   3  20      203.46      113.28     55.98 o 
   2   3  20      132.88      303.39     68.80 o 
   3   3  20        7.16       35.35     72.34 o 
   4   3  20       77.05       18.59     69.29 o 
   5   3  20       58.00        6.71     71.79 o 
   6   3  20       89.50      100.57    110.97 o 
   7   3  20      167.20       38.72    120.25 o 
   0   4  20      649.36      903.00    112.82 o 
   1   4  20     1014.70     1025.89     94.72 o 
   2   4  20      525.27      348.55     74.09 o 
   3   4  20       93.03       48.52     59.57 o 
   4   4  20     1097.11     1119.89    101.37 o 
   5   4  20     1473.48     1621.51    136.25 o 
   6   4  20      242.11      307.02    108.34 o 
   7   4  20      303.17      231.82    118.44 o 
   1   5  20      138.68      -21.45     54.84 o 
   2   5  20     3694.17     3714.05    143.69 o 
   3   5  20      138.77      156.07     62.50 o 
   4   5  20      948.49      996.86     98.74 o 
   5   5  20      389.26      391.18     89.11 o 
   6   5  20      456.65      682.27    105.18 o 
   7   5  20        4.03        0.12     90.94 o 
   0   6  20     1022.15     1176.80    109.60 o 
   1   6  20     1378.75     1523.23     95.43 o 
   2   6  20      600.99      566.97     77.72 o 
   3   6  20      423.51      493.95     78.21 o 
   4   6  20      185.81      139.78     71.54 o 
   5   6  20     1249.55     1357.05    122.56 o 
   6   6  20      199.89      168.46     83.60 o 
   7   6  20       45.66       22.18     89.97 o 
   1   7  20      342.87      412.53     69.69 o 
   2   7  20      448.41      579.92     77.98 o 
   3   7  20      383.32      226.55     73.82 o 
   4   7  20       52.31       76.44     66.91 o 
   5   7  20      181.24      195.43     78.48 o 
   6   7  20      101.43       40.23     78.53 o 
   7   7  20       23.34      -18.79     82.09 o 
   0   8  20     1363.02     1504.88    154.05 o 
   1   8  20      170.99      225.84     67.80 o 
   2   8  20      102.05       83.86     61.72 o 
   3   8  20       18.68       96.18     74.09 o 
   4   8  20      115.58       12.25     69.51 o 
   5   8  20      144.41      283.83     80.42 o 
   6   8  20      188.77      285.64     88.38 o 
   1   9  20      939.19     1147.13    102.03 o 
   2   9  20     1356.73     1327.78    101.60 o 
   3   9  20       99.24       31.89     62.69 o 
   4   9  20      346.51      346.96     95.87 o 
   5   9  20       98.00      169.38     82.84 o 
   6   9  20       91.90       19.72     79.31 o 
   0  10  20        6.06      103.54    108.59 o 
   1  10  20     1778.14     1755.21    123.90 o 
   2  10  20      250.98      117.36     66.87 o 
   3  10  20      271.19      272.08     73.68 o 
   4  10  20      331.41      253.61     80.18 o 
   5  10  20     1238.05     1161.21    127.17 o 
   6  10  20       29.55       -0.30     85.13 o 
   1  11  20      229.67      376.99    110.07 o 
   2  11  20      835.82      845.62    101.42 o 
   3  11  20      701.85      565.96     86.01 o 
   4  11  20      267.01      240.62     82.70 o 
   5  11  20      276.62      178.44     91.44 o 
   0  12  20       85.84       16.28    104.43 o 
   1  12  20       33.46      -21.05     78.70 o 
   2  12  20       50.14        2.95     69.97 o 
   3  12  20        9.17       12.00     62.78 o 
   4  12  20        0.88      -73.73     73.73 o 
   5  12  20       92.12       93.20     79.03 o 
   1  13  20      267.63      263.67     86.42 o 
   2  13  20      308.55      420.58     97.76 o 
   3  13  20      387.94      249.16     78.91 o 
   4  13  20       72.63      177.89     89.99 o 
   5  13  20      328.28      254.24     90.31 o 
   0  14  20      145.29      173.79    120.39 o 
   1  14  20      767.25      828.30    113.00 o 
   2  14  20        0.08      -11.09     78.41 o 
   3  14  20       35.77      -73.98     73.98 o 
   4  14  20       19.45      -28.87     82.46 o 
   1  15  20      620.24      741.91    112.19 o 
   2  15  20      823.14      533.37    107.65 o 
   3  15  20       34.76      -29.48     77.79 o 
   0  16  20      126.89      -56.03    110.14 o 
   1  16  20      381.36      279.20     96.12 o 
   2  16  20        1.55      -98.54    123.58 o 
   3  16  20       10.15       13.46     84.53 o 
   1  17  20      114.13      203.82     91.31 o 
   1   1  21     1936.20     1935.36    107.72 o 
   2   1  21       20.87       74.18     53.73 o 
   3   1  21        0.27       62.02     69.88 o 
   4   1  21      119.46      188.53     78.31 o 
   5   1  21      411.14      295.49    130.27 o 
   6   1  21       11.03      162.97    109.33 o 
   7   1  21      938.58      736.30    145.74 o 
   0   2  21     2252.29     2379.84    145.21 o 
   1   2  21      142.34      132.65     65.87 o 
   2   2  21       72.60       12.60     53.94 o 
   3   2  21        1.08       31.19     68.18 o 
   4   2  21      681.98      489.02     89.93 o 
   5   2  21      256.42       71.09    209.29 o 
   6   2  21      970.98     1010.57    147.51 o 
   7   2  21      122.59       79.74    115.83 o 
   1   3  21        1.57      -45.99     56.24 o 
   2   3  21      208.86      131.57     64.27 o 
   3   3  21     3818.95     4032.05    152.94 o 
   4   3  21      252.77      311.45     83.40 o 
   5   3  21      535.71      376.15     98.92 o 
   6   3  21        4.65      -97.64    147.24 o 
   7   3  21       95.02       14.71    105.87 o 
   0   4  21      329.50      375.31     95.09 o 
   1   4  21       42.30       36.39     61.64 o 
   2   4  21      206.14      306.89     69.30 o 
   3   4  21        0.95      -46.45     58.32 o 
   4   4  21      819.42      788.99    102.87 o 
   5   4  21        7.26      -41.55     70.73 o 
   6   4  21        0.79      -74.67    103.67 o 
   7   4  21       17.10       79.26    110.55 o 
   1   5  21      721.84      801.02     85.00 o 
   2   5  21       63.97        9.05     62.67 o 
   3   5  21      496.70      674.08     83.13 o 
   4   5  21       20.16      -13.42     83.17 o 
   5   5  21      197.56      156.82     78.30 o 
   6   5  21        1.70       84.24     84.75 o 
   0   6  21      308.58      254.20    135.31 o 
   1   6  21      214.35       86.92     72.80 o 
   2   6  21      630.46      617.86     90.83 o 
   3   6  21       66.53       71.52     64.78 o 
   4   6  21     1225.06     1372.16    140.52 o 
   5   6  21      349.02      373.81    106.23 o 
   6   6  21      142.00      -79.65     79.65 o 
   1   7  21     2631.78     2567.78    119.23 o 
   2   7  21     1119.92      987.34     93.56 o 
   3   7  21      685.34      544.39    107.35 o 
   4   7  21      288.07      190.57     72.09 o 
   5   7  21      201.76      155.33     85.49 o 
   6   7  21       62.11       76.76     89.06 o 
   0   8  21     4670.83     4535.56    258.55 o 
   1   8  21      306.07      299.73     91.25 o 
   2   8  21       51.76       22.97     58.71 o 
   3   8  21       72.60      -32.41     67.37 o 
   4   8  21      365.05      289.63     82.28 o 
   5   8  21      237.72      272.45     86.20 o 
   6   8  21      864.53      869.34    115.77 o 
   1   9  21        1.95      -22.97     71.55 o 
   2   9  21       11.52       78.31     64.89 o 
   3   9  21      990.64      816.30    124.95 o 
   4   9  21        0.65      -30.74     70.20 o 
   5   9  21      223.05       41.66     84.31 o 
   6   9  21        6.98        2.39     81.33 o 
   0  10  21      392.65      247.68    137.80 o 
   1  10  21      110.98       55.19     77.77 o 
   2  10  21      312.83      380.81     89.86 o 
   3  10  21       12.92       73.88     67.81 o 
   4  10  21      325.66      217.89     81.01 o 
   5  10  21       48.12       82.29     86.80 o 
   1  11  21       98.25       49.22    105.22 o 
   2  11  21      395.92      472.58     98.60 o 
   3  11  21      944.82      730.66     99.07 o 
   4  11  21      138.28      292.10     88.15 o 
   5  11  21       74.74       85.06     92.30 o 
   0  12  21      541.04      328.08    132.52 o 
   1  12  21      577.83      357.52     98.46 o 
   2  12  21      828.98      739.47    103.87 o 
   3  12  21       23.61      120.73     76.47 o 
   4  12  21     1805.10     1789.49    146.81 o 
   5  12  21      284.83      225.33     96.34 o 
   1  13  21      662.60      743.26    109.95 o 
   2  13  21      142.12       57.36     84.13 o 
   3  13  21      867.75      675.37    100.26 o 
   4  13  21      172.43      161.98     90.75 o 
   0  14  21     1795.47     2154.62    279.67 o 
   1  14  21       13.41       14.28     80.51 o 
   2  14  21       56.14       64.88     79.78 o 
   3  14  21       13.67      -28.78     79.80 o 
   1  15  21        2.34       31.23     80.30 o 
   2  15  21       35.71      -44.41     82.58 o 
   3  15  21        6.05      -72.74     80.43 o 
   0  16  21      645.42      217.98    134.36 o 
   1  16  21       49.76      168.91     93.25 o 
   0   0  22     8465.97     9694.07    546.97 o 
   1   0  22      472.00      398.18    125.79 o 
   2   0  22        9.79      163.28     85.70 o 
   3   0  22      153.44       71.99     95.32 o 
   4   0  22      156.96       89.59    139.95 o 
   5   0  22      529.79      239.61    150.92 o 
   6   0  22     2233.78     2427.54    263.30 o 
   1   1  22      921.18     1280.73    102.05 o 
   2   1  22      596.19      424.49     71.20 o 
   3   1  22     1736.93     1631.53    119.25 o 
   4   1  22       55.77      119.24    111.94 o 
   5   1  22       72.10      209.59    122.29 o 
   6   1  22      206.63      226.83    114.70 o 
   0   2  22       10.25      120.36    104.01 o 
   1   2  22       54.73       70.98     68.89 o 
   2   2  22      944.39     1116.09     99.39 o 
   3   2  22       11.11       87.11     72.21 o 
   4   2  22     1268.75     1154.68    113.49 o 
   5   2  22      110.34      205.53    119.73 o 
   6   2  22       72.55      111.64    106.35 o 
   1   3  22      107.56       24.79     65.91 o 
   2   3  22       32.83      166.86     66.51 o 
   3   3  22       15.55      -66.48     66.48 o 
   4   3  22        2.08       64.40     74.64 o 
   5   3  22      116.40      207.17    114.53 o 
   6   3  22        4.20      -51.42    102.16 o 
   0   4  22       24.54      -61.27    103.62 o 
   1   4  22      189.12       87.36     64.37 o 
   2   4  22      788.95      790.95    125.13 o 
   3   4  22      115.03       52.24     62.83 o 
   4   4  22     2332.74     2493.95    175.10 o 
   5   4  22      229.81       77.91     81.64 o 
   6   4  22      198.19      354.09    132.97 o 
   1   5  22      695.96      566.44     83.01 o 
   2   5  22      559.88      711.75     90.42 o 
   3   5  22     3932.24     4158.29    146.89 o 
   4   5  22       69.51        8.00     72.81 o 
   5   5  22       72.42       44.36     79.97 o 
   6   5  22      154.69      -17.09    115.98 o 
   0   6  22     4920.20     5271.92    417.56 o 
   1   6  22      379.22      359.71     92.75 o 
   2   6  22       79.71       71.65     68.21 o 
   3   6  22      106.33       73.94     73.28 o 
   4   6  22      321.94      242.13     87.18 o 
   5   6  22      287.65      351.85    120.14 o 
   6   6  22      891.63      929.81    121.81 o 
   1   7  22      846.36      686.57     89.46 o 
   2   7  22      399.24      419.09     78.64 o 
   3   7  22        0.00      -39.98     79.37 o 
   4   7  22       87.93      -68.00     68.00 o 
   5   7  22        2.72      -43.46     74.87 o 
   6   7  22       32.44       24.12    108.53 o 
   0   8  22      877.21      733.67    152.55 o 
   1   8  22      126.43      160.64     72.94 o 
   2   8  22       54.97       82.29     69.13 o 
   3   8  22        9.31       16.17     73.92 o 
   4   8  22       42.29       84.32     76.82 o 
   5   8  22       21.12      -55.49     76.74 o 
   1   9  22     1478.64     1526.26    126.98 o 
   2   9  22       27.73       68.07     70.12 o 
   3   9  22      211.85      247.31     78.69 o 
   4   9  22        4.20       23.04     74.07 o 
   5   9  22      202.33      193.64     96.95 o 
   0  10  22     1388.31     1547.32    201.74 o 
   1  10  22      122.34       66.42     82.59 o 
   2  10  22      460.01      346.63     94.62 o 
   3  10  22       22.30      187.09     83.21 o 
   4  10  22     1452.09     1871.85    177.20 o 
   5  10  22       99.80      -53.61     81.30 o 
   1  11  22        7.12      -29.36     81.53 o 
   2  11  22      159.46       90.47    107.83 o 
   3  11  22     1523.99     1806.24    134.72 o 
   4  11  22       12.89      102.35     87.12 o 
   0  12  22      185.56      123.58    147.85 o 
   1  12  22      100.56       27.23     91.76 o 
   2  12  22        2.60      153.53     87.60 o 
   3  12  22       44.19      -79.14     79.14 o 
   4  12  22        0.04       10.63     83.82 o 
   1  13  22       85.27       55.67     82.15 o 
   2  13  22       10.62      -71.39     71.39 o 
   3  13  22      649.44      643.79    140.94 o 
   0  14  22      624.94      798.88    166.39 o 
   1  14  22        6.03       26.55     85.00 o 
   2  14  22       57.74       43.26     86.93 o 
   1  15  22      685.16      561.75    112.37 o 
   1   1  23      620.70      630.23     92.89 o 
   2   1  23      536.33      462.25     91.29 o 
   3   1  23      136.14       89.90     89.21 o 
   4   1  23      135.49      125.70    149.61 o 
   5   1  23      428.92      337.30    137.87 o 
   6   1  23      113.80      278.08    117.07 o 
   0   2  23      720.15      848.54    229.53 o 
   1   2  23     1046.25     1106.68    102.79 o 
   2   2  23       80.50       51.25     67.08 o 
   3   2  23      168.88      105.49     88.89 o 
   4   2  23       24.38       59.62     97.37 o 
   5   2  23     1226.20     1379.31    199.65 o 
   6   2  23      297.87      214.68    119.27 o 
   1   3  23       49.72       54.68     70.18 o 
   2   3  23     2261.58     2401.77    138.12 o 
   3   3  23     1849.70     1688.45    129.52 o 
   4   3  23      717.36      660.27    113.39 o 
   5   3  23       73.80      -31.09    108.57 o 
   6   3  23      207.87      243.06    134.32 o 
   0   4  23      249.36      150.57    112.22 o 
   1   4  23      547.32      435.09     89.86 o 
   2   4  23      229.50      278.73    104.83 o 
   3   4  23      132.68      273.10     87.32 o 
   4   4  23      284.43      412.14    117.37 o 
   5   4  23      457.28      362.33    234.93 o 
   6   4  23        2.06      153.66    119.40 o 
   1   5  23      568.45      634.25     85.27 o 
   2   5  23        1.93      -50.63     68.10 o 
   3   5  23      220.32      110.77     75.61 o 
   4   5  23       22.97        3.04     76.09 o 
   5   5  23       54.41      -62.93     77.95 o 
   0   6  23        0.79      -69.31     90.78 o 
   1   6  23      448.09      516.38     94.18 o 
   2   6  23      302.19      217.59     76.23 o 
   3   6  23       14.67       72.90     71.74 o 
   4   6  23      176.94       30.80     82.99 o 
   5   6  23      335.54      287.70    101.00 o 
   1   7  23      728.12      771.62    106.98 o 
   2   7  23     1423.98     1325.60    113.72 o 
   3   7  23        2.15       98.21     73.31 o 
   4   7  23      435.66      438.48    108.97 o 
   5   7  23      140.81      202.48     91.59 o 
   0   8  23      938.90      902.93    166.42 o 
   1   8  23     1321.01     1275.24    120.58 o 
   2   8  23      166.16       73.08     72.48 o 
   3   8  23      151.22      138.32     78.67 o 
   4   8  23        1.74       19.94     86.00 o 
   5   8  23      778.86      916.47    133.62 o 
   1   9  23       23.85       16.72     80.44 o 
   2   9  23      368.26      256.62    104.87 o 
   3   9  23      309.90      218.91     91.55 o 
   4   9  23      128.50       85.34     83.00 o 
   0  10  23      509.27      594.55    190.50 o 
   1  10  23        6.82      -37.41     70.36 o 
   2  10  23      144.73      106.39     87.29 o 
   3  10  23        7.66      134.04     87.23 o 
   4  10  23      175.20       84.12     90.57 o 
   1  11  23       18.59      -37.16     85.34 o 
   2  11  23      423.43      491.26    146.33 o 
   3  11  23      125.61      187.22     98.22 o 
   4  11  23      106.30      231.22    103.67 o 
   0  12  23       45.27      -18.97    112.09 o 
   1  12  23      535.84      613.15    110.70 o 
   2  12  23      436.01      507.06    109.68 o 
   3  12  23      129.65      219.88    113.84 o 
   1  13  23       14.21      -71.43     78.81 o 
   2  13  23      629.80      661.60    117.18 o 
   0  14  23      228.50       86.65    119.86 o 
   1  14  23      131.19      103.24     90.45 o 
   0   0  24       17.50       48.84    156.28 o 
   1   0  24      913.75      675.17    203.89 o 
   2   0  24      337.87      505.46    227.09 o 
   3   0  24        1.86      180.13    183.14 o 
   4   0  24     1257.03     1542.72    272.87 o 
   5   0  24      615.62      532.17    184.42 o 
   1   1  24       99.92      120.63     79.94 o 
   2   1  24      450.93      355.18     96.12 o 
   3   1  24      222.10      155.36     90.36 o 
   4   1  24      321.45      236.47    117.62 o 
   5   1  24       44.25       15.43     99.05 o 
   0   2  24      447.50      996.27    256.39 o 
   1   2  24      114.57       51.10     74.48 o 
   2   2  24      359.15      143.20    121.20 o 
   3   2  24        0.09      -88.95    105.08 o 
   4   2  24      118.31      -93.97     93.97 o 
   5   2  24       15.05      -16.78    119.25 o 
   1   3  24        6.83      -23.52     71.61 o 
   2   3  24      106.14      172.53     88.03 o 
   3   3  24      175.71      121.62     81.70 o 
   4   3  24       92.54      112.55    108.38 o 
   5   3  24       50.61     -105.95    105.95 o 
   0   4  24     1596.79     1716.50    190.22 o 
   1   4  24      810.66     1025.07    114.35 o 
   2   4  24      177.25      114.37     79.60 o 
   3   4  24        5.62       38.03     76.55 o 
   4   4  24        0.30       22.91     82.18 o 
   5   4  24      461.12      493.20    136.07 o 
   1   5  24      624.42      779.51    117.40 o 
   2   5  24     1246.02     1123.86    108.26 o 
   3   5  24      220.45       61.03     89.18 o 
   4   5  24      406.70      327.71     97.20 o 
   5   5  24       67.97      108.14    151.71 o 
   0   6  24       38.56       10.49    109.11 o 
   1   6  24      360.50      379.30     91.39 o 
   2   6  24      439.50      535.88     93.36 o 
   3   6  24       79.75       59.67     76.17 o 
   4   6  24      642.88      651.62    119.40 o 
   5   6  24      250.48      317.05    101.42 o 
   1   7  24       73.92       16.31     74.86 o 
   2   7  24       28.42      135.96    120.06 o 
   3   7  24      247.91      367.30     90.54 o 
   4   7  24        0.03      -25.88     93.03 o 
   0   8  24       93.57      -92.67     92.67 o 
   1   8  24      269.18      274.82     95.32 o 
   2   8  24      148.47      298.28    100.03 o 
   3   8  24       21.99       74.21     84.43 o 
   4   8  24      200.61      120.28    101.72 o 
   1   9  24       24.08       52.49     83.29 o 
   2   9  24      737.73      757.95    124.69 o 
   3   9  24      651.47      611.07    106.60 o 
   4   9  24      209.81      134.87     96.23 o 
   0  10  24      680.48      998.52    179.92 o 
   1  10  24      735.83      817.17    117.12 o 
   2  10  24       24.90       17.80     86.62 o 
   3  10  24       41.95      117.61     98.78 o 
   1  11  24      610.88      539.14    166.80 o 
   2  11  24      202.75       58.89     92.73 o 
   0  12  24       43.85      -43.80    112.25 o 
   1  12  24        1.28       38.40     83.89 o 
   2  12  24       34.72      -39.03     82.07 o 
   1   1  25        0.27      129.09    123.83 o 
   2   1  25        6.26      192.67    103.74 o 
   3   1  25     1559.21     1951.39    232.90 o 
   4   1  25       16.35       51.64    119.93 o 
   0   2  25     2014.40     2329.51    311.33 o 
   1   2  25       12.35       18.87     84.40 o 
   2   2  25      284.46      283.24    110.14 o 
   3   2  25       36.60      -84.90     84.90 o 
   4   2  25     1077.46     1278.61    162.68 o 
   1   3  25     1941.74     2241.93    145.69 o 
   2   3  25        4.48       61.44     81.78 o 
   3   3  25      511.71      460.70     98.40 o 
   4   3  25        6.12      -55.30    102.27 o 
   0   4  25     1012.94     1611.77    461.34 o 
   1   4  25        2.29      -25.29     85.74 o 
   2   4  25        2.59      -56.43     72.64 o 
   3   4  25        5.15        6.59     87.32 o 
   4   4  25      200.70       37.57    170.76 o 
   1   5  25      155.95       35.29     88.31 o 
   2   5  25       22.70       33.83     76.13 o 
   3   5  25      206.44      178.51     96.82 o 
   4   5  25       43.44       57.59     88.33 o 
   0   6  25     1420.60     1112.43    181.08 o 
   1   6  25       94.92      -87.42     87.42 o 
   2   6  25       13.51       42.60     83.86 o 
   3   6  25        0.82      -10.19     79.10 o 
   4   6  25        6.76      165.77    105.40 o 
   1   7  25       82.05       47.33     83.38 o 
   2   7  25       47.45      -23.26     85.41 o 
   3   7  25     1941.57     2307.83    165.69 o 
   0   8  25      801.30      688.03    165.05 o 
   1   8  25        8.49       11.35     97.81 o 
   2   8  25      630.49      747.20    120.60 o 
   3   8  25        1.97       98.13     85.46 o 
   1   9  25      417.97      200.22     87.93 o 
   2   9  25        1.50       37.07    108.25 o 
   3   9  25       77.53       47.08    112.29 o 
   0  10  25      347.80      345.03    137.81 o 
   1  10  25       68.27       19.48    121.40 o 
   2  10  25       95.86      158.15     96.68 o 
   1  11  25      162.78      120.85     91.39 o 
   0   0  26      487.32      661.74    227.09 o 
   2   0  26      766.65      735.87    291.19 o 
   3   0  26       89.15      139.33    178.15 o 
   4   0  26     1247.68     1376.41    266.28 o 
   1   1  26      180.44      257.61    200.23 o 
   2   1  26      420.72      360.69    188.25 o 
   3   1  26      597.65      652.28    207.42 o 
   4   1  26       68.02      142.78    120.50 o 
   0   2  26      575.57      749.64    235.64 o 
   1   2  26       35.98     -137.07    161.52 o 
   2   2  26      163.07      228.72    130.17 o 
   3   2  26        1.48      -66.70    110.57 o 
   4   2  26       24.14      222.93    188.91 o 
   1   3  26        0.54       48.02     98.94 o 
   2   3  26       68.91      -59.72     96.43 o 
   3   3  26      160.73      170.84    116.61 o 
   0   4  26     1890.64     1875.94    226.90 o 
   1   4  26      384.29      231.22    167.98 o 
   2   4  26        2.11       26.41     80.95 o 
   3   4  26       38.25      112.08     95.70 o 
   1   5  26      628.39      671.15    173.46 o 
   2   5  26      532.07      428.83    116.06 o 
   3   5  26      403.99      575.53    124.22 o 
   0   6  26      227.94      274.28    173.34 o 
   1   6  26      224.06      115.03    101.15 o 
   2   6  26      439.47      525.04    116.24 o 
   3   6  26        5.01       40.79     98.46 o 
   1   7  26        2.28      -60.28     93.28 o 
   2   7  26       17.89       11.68     94.82 o 
   0   8  26       12.48      -14.17    122.37 o 
   1   8  26       11.03      -77.25     77.25 o 
   2   8  26      155.41      113.80    103.82 o 
   1   9  26       18.64       28.72     84.15 o 
   1   1  27      205.23      117.21    312.55 o 
   2   1  27      320.81      309.57    181.06 o 
   0   2  27       35.33       42.46    157.53 o 
   1   2  27      786.80      913.26    221.90 o 
   2   2  27       10.14     -214.27    214.27 o 
   1   3  27      105.43      111.44    133.53 o 
   2   3  27      659.14      905.39    148.18 o 
   0   4  27       10.61      123.10    268.60 o 
   1   4  27       72.78      -17.39    135.16 o 
   2   4  27       34.23      -69.41    112.97 o 
   1   5  27      102.50       36.81     97.57 o 
   0   6  27       29.92      247.77    139.38 o 
   1   6  27      401.55      460.44    129.38 o 
                                                 
